# Supplementary material for: GBDTL2E: Predicting lncRNA-EF Associations Using Diffusion and HeteSim Features Based on a Heterogeneous Network
Source: Front Genet. 2020 Apr 15;11:272. doi: 10.3389/fgene.2020.00272 (PMC7174746; doi:10.3389/fgene.2020.00272)
Supplement: Supplementary file 1 [file Data_Sheet_1.xlsx]

## Sheet: Sheet1
LncRNA	GenBank	GenBank Link	NONCODE ID	NONCODE Link	Phenotype	OMIM ID	OMIM Link	Enviromental Factor (EF)	KEGG Entry	KEGG Link	DrugBank Entry	DrugBank Link	ChEBI Entry	ChEBI Link	Condition of EF	Sample	Species	Evidence	PubMed ID	PumMed Link
2900055J20Rik	NR_045177.1	https://www.ncbi.nlm.nih.gov/nuccore/NR_045177.1	N/A	N/A	Left ventricular Hypertrophy	N/A	N/A	JQ1	N/A	N/A	N/A	N/A	137113	http://www.ebi.ac.uk/chebi/searchId.do?chebiId=CHEBI:137113	JQ1 treatment	Wild-type and adenosine A2A receptor overexpressing mice	Mouse	Cardioprotective drug JQ1 decreased 2900055J20Rik and Gm14005 expression by 2.2- and 1.6-fold.	25382655	https://www.ncbi.nlm.nih.gov/pubmed/?term=25382655
AB072248	AB072248	https://www.ncbi.nlm.nih.gov/nuccore/AB072248	N/A	N/A	Lung Fibrosis	178500	http://www.omim.org/entry/178500?search=Lung%20Fibrosis&highlight=pulmonary%20lung%20fibrosi%20pulmonic	Bleomycin	C06854	http://www.genome.jp/dbget-bin/www_bget?cpd:C06854	DB00290	https://www.drugbank.ca/drugs/DB00290	22907	http://www.ebi.ac.uk/chebi/searchId.do?chebiId=22907	Bleomycin treatment (5 mg/kg)	Sprague Dawley (SD) rats	Mouse	down-regulated	23732278	https://www.ncbi.nlm.nih.gov/pubmed/?term=23732278
ABCC6P1	NR_003569.1	https://www.ncbi.nlm.nih.gov/nuccore/NR_003569.1	NONHSAT140847.2	http://www.noncode.org/show_rna.php?id=NONHSAT140847&version=2&utd=1#	Lung Squamous Cell Carcinoma	211980	http://www.omim.org/entry/211980?search=Lung%20Squamous%20Cell%20Carcinoma&highlight=carcinomatous%20cell%20squamous%20lung%20carcinoma%20pulmonary%20pulmonic	Cisplatin	C06911	http://www.kegg.jp/dbget-bin/www_bget?C06911	DB00515	https://www.drugbank.ca/drugs/DB00515	27899	http://www.ebi.ac.uk/chebi/searchId.do?chebiId=27899	Cisplatin treatment	Lung SCC patients	Human	up-regulated	25250788	https://www.ncbi.nlm.nih.gov/pubmed/?term=25250788
AC005682.8	AC005682.8	https://www.ncbi.nlm.nih.gov/nuccore/AC005682.8	N/A	N/A	Osteoarthritis	140600	http://www.omim.org/entry/140600?search=Osteoarthritis&highlight=osteoarthriti	Interleukin-1β (IL-1β)	N/A	N/A	N/A	N/A	N/A	N/A	Interleukin-1β (IL-1β) stimulation	patients with hip OA, knee OA and fracture of the neck of the femur without OA.	Human	up-regulated	27023358	https://www.ncbi.nlm.nih.gov/pubmed/?term=27023358
AC006050.3	AC006050.3	https://www.ncbi.nlm.nih.gov/nuccore/AC006050.3	N/A	N/A	Lung Squamous Cell Carcinoma	211980	http://www.omim.org/entry/211980?search=Lung%20Squamous%20Cell%20Carcinoma&highlight=carcinomatous%20cell%20squamous%20lung%20carcinoma%20pulmonary%20pulmonic	Cisplatin	C06911	http://www.kegg.jp/dbget-bin/www_bget?C06911	DB00515	https://www.drugbank.ca/drugs/DB00515	27899	http://www.ebi.ac.uk/chebi/searchId.do?chebiId=27899	Cisplatin treatment	Lung SCC patients	Human	up-regulated	25250788	https://www.ncbi.nlm.nih.gov/pubmed/?term=25250788
AC006050.3	AC006050.3	https://www.ncbi.nlm.nih.gov/nuccore/AC006050.3	N/A	N/A	Lung Squamous Cell Carcinoma	211980	http://www.omim.org/entry/211980?search=Lung%20Squamous%20Cell%20Carcinoma&highlight=carcinomatous%20cell%20squamous%20lung%20carcinoma%20pulmonary%20pulmonic	Cisplatin	C06911	http://www.kegg.jp/dbget-bin/www_bget?C06911	DB00515	https://www.drugbank.ca/drugs/DB00515	27899	http://www.ebi.ac.uk/chebi/searchId.do?chebiId=27899	Cisplatin treatment	Lung SCC patients	Human	up-regulated	25250788	https://www.ncbi.nlm.nih.gov/pubmed/?term=25250788
AC006050.3	AC006050.3	https://www.ncbi.nlm.nih.gov/nuccore/AC006050.3	N/A	N/A	Lung Squamous Cell Carcinoma	211980	http://www.omim.org/entry/211980?search=Lung%20Squamous%20Cell%20Carcinoma&highlight=carcinomatous%20cell%20squamous%20lung%20carcinoma%20pulmonary%20pulmonic	Cisplatin	C06911	http://www.kegg.jp/dbget-bin/www_bget?C06911	DB00515	https://www.drugbank.ca/drugs/DB00515	27899	http://www.ebi.ac.uk/chebi/searchId.do?chebiId=27899	Cisplatin treatment	Lung SCC patients	Human	up-regulated	25250788	https://www.ncbi.nlm.nih.gov/pubmed/?term=25250788
AC006369.2	AC006369.2	https://www.ncbi.nlm.nih.gov/nuccore/AC006369.2	N/A	N/A	Prostate Cancer	176807	http://www.omim.org/entry/176807?search=Prostate%20Cancer&highlight=prostatic%20prostate%20cancerous%20cancer	Dihydrotestosterone (DHT)	D07456	http://www.genome.jp/dbget-bin/www_bget?drug:D07456	DB02901	https://www.drugbank.ca/drugs/DB02901	16330	http://www.ebi.ac.uk/chebi/searchId.do?chebiId=16330	DHT treatment	LNCaP cell line	Human	down-regulated	27556357	https://www.ncbi.nlm.nih.gov/pubmed/?term=27556357
AC007879.5	AC007879.5	https://www.ncbi.nlm.nih.gov/nuccore/AC007879.5	N/A	N/A	Osteoarthritis	140600	http://www.omim.org/entry/140600?search=Osteoarthritis&highlight=osteoarthriti	Interleukin-1β (IL-1β)	N/A	N/A	N/A	N/A	N/A	N/A	Interleukin-1β (IL-1β) stimulation	patients with hip OA, knee OA and fracture of the neck of the femur without OA.	Human	up-regulated	27023358	https://www.ncbi.nlm.nih.gov/pubmed/?term=27023358
AC012668.2	AC012668.2	https://www.ncbi.nlm.nih.gov/nuccore/AC012668.2	N/A	N/A	Asthma	600807	http://www.omim.org/entry/600807?search=asthma&highlight=asthma	Dexamethasone	D00292	http://www.genome.jp/dbget-bin/www_bget?drug:D00292	DB01234	https://www.drugbank.ca/drugs/DB01234	41879	http://www.ebi.ac.uk/chebi/searchId.do?chebiId=41879	Dexamethasone + FCS treatment	ASM cells	Human	down-regulated	24886442	https://www.ncbi.nlm.nih.gov/pubmed/?term=24886442
AC012668.2	AC012668.2	https://www.ncbi.nlm.nih.gov/nuccore/AC012668.2	N/A	N/A	Asthma	600807	http://www.omim.org/entry/600807?search=asthma&highlight=asthma	Foetal Calf Serum (FCS)	N/A	N/A	N/A	N/A	N/A	N/A	FCS treatment	ASM cells	Human	down-regulated	24886442	https://www.ncbi.nlm.nih.gov/pubmed/?term=24886442
AC015818.3	AC015818.3	https://www.ncbi.nlm.nih.gov/nuccore/AC015818.3	N/A	N/A	Lung Squamous Cell Carcinoma	211980	http://www.omim.org/entry/211980?search=Lung%20Squamous%20Cell%20Carcinoma&highlight=carcinomatous%20cell%20squamous%20lung%20carcinoma%20pulmonary%20pulmonic	Cisplatin	C06911	http://www.kegg.jp/dbget-bin/www_bget?C06911	DB00515	https://www.drugbank.ca/drugs/DB00515	27899	http://www.ebi.ac.uk/chebi/searchId.do?chebiId=27899	Cisplatin treatment	Lung SCC patients	Human	up-regulated	25250788	https://www.ncbi.nlm.nih.gov/pubmed/?term=25250788
AC018647.3	AC018647.3	https://www.ncbi.nlm.nih.gov/nuccore/AC018647.3	N/A	N/A	Atherosclerosis	108725	http://www.omim.org/entry/108725?search=Atherosclerosis&highlight=atherosclerosi%20atherosclerotic	Platelet-Derived Growth Factor (PDGF)	N/A	N/A	DB00102	https://www.drugbank.ca/drugs/DB00102			PDGF stimulation	human saphenous vein–derived endothelial cells (HSVECs)	Human	down-regulated	27052414	https://www.ncbi.nlm.nih.gov/pubmed/?term=27052414
AC018647.3	AC018647.3	https://www.ncbi.nlm.nih.gov/nuccore/AC018647.3	N/A	N/A	Atherosclerosis	108725	http://www.omim.org/entry/108725?search=Atherosclerosis&highlight=atherosclerosi%20atherosclerotic	Interleukin-1β (IL-1β)	N/A	N/A	N/A	N/A	N/A	N/A	Interleukin-1β (IL-1β) stimulation	human saphenous vein–derived endothelial cells (HSVECs)	Human	down-regulated	27052414	https://www.ncbi.nlm.nih.gov/pubmed/?term=27052414
AC019109.1	AC019109.1	https://www.ncbi.nlm.nih.gov/nuccore/AC019109.1	N/A	N/A	Osteoarthritis	140600	http://www.omim.org/entry/140600?search=Osteoarthritis&highlight=osteoarthriti	Interleukin-1β (IL-1β)	N/A	N/A	N/A	N/A	N/A	N/A	Interleukin-1β (IL-1β) stimulation	patients with hip OA, knee OA and fracture of the neck of the femur without OA.	Human	up-regulated	27023358	https://www.ncbi.nlm.nih.gov/pubmed/?term=27023358
AC022596.2	AC022596.2	https://www.ncbi.nlm.nih.gov/nuccore/AC022596.2	N/A	N/A	Lung Squamous Cell Carcinoma	211980	http://www.omim.org/entry/211980?search=Lung%20Squamous%20Cell%20Carcinoma&highlight=carcinomatous%20cell%20squamous%20lung%20carcinoma%20pulmonary%20pulmonic	Cisplatin	C06911	http://www.kegg.jp/dbget-bin/www_bget?C06911	DB00515	https://www.drugbank.ca/drugs/DB00515	27899	http://www.ebi.ac.uk/chebi/searchId.do?chebiId=27899	Cisplatin treatment	Lung SCC patients	Human	up-regulated	25250788	https://www.ncbi.nlm.nih.gov/pubmed/?term=25250788
AC022596.6	AC022596.6	https://www.ncbi.nlm.nih.gov/nuccore/AC022596.6	N/A	N/A	Lung Squamous Cell Carcinoma	211980	http://www.omim.org/entry/211980?search=Lung%20Squamous%20Cell%20Carcinoma&highlight=carcinomatous%20cell%20squamous%20lung%20carcinoma%20pulmonary%20pulmonic	Cisplatin	C06911	http://www.kegg.jp/dbget-bin/www_bget?C06911	DB00515	https://www.drugbank.ca/drugs/DB00515	27899	http://www.ebi.ac.uk/chebi/searchId.do?chebiId=27899	Cisplatin treatment	Lung SCC patients	Human	up-regulated	25250788	https://www.ncbi.nlm.nih.gov/pubmed/?term=25250788
AC022816.2	AC022816.2	https://www.ncbi.nlm.nih.gov/nuccore/AC022816.2	N/A	N/A	Osteoarthritis	140600	http://www.omim.org/entry/140600?search=Osteoarthritis&highlight=osteoarthriti	Interleukin-1β (IL-1β)	N/A	N/A	N/A	N/A	N/A	N/A	Interleukin-1β (IL-1β) stimulation	patients with hip OA, knee OA and fracture of the neck of the femur without OA.	Human	up-regulated	27023358	https://www.ncbi.nlm.nih.gov/pubmed/?term=27023358
AC022816.2	AC022816.2	https://www.ncbi.nlm.nih.gov/nuccore/AC022816.2	N/A	N/A	Osteoarthritis	140600	http://www.omim.org/entry/140600?search=Osteoarthritis&highlight=osteoarthriti	Interleukin-1β (IL-1β)	N/A	N/A	N/A	N/A	N/A	N/A	Interleukin-1β (IL-1β) stimulation	patients with hip OA, knee OA and fracture of the neck of the femur without OA.	Human	up-regulated	27023358	https://www.ncbi.nlm.nih.gov/pubmed/?term=27023358
AC023115.3	AC023115.3	https://www.ncbi.nlm.nih.gov/nuccore/AC023115.3	N/A	N/A	Glioblastoma	137800	http://www.omim.org/entry/137800?search=Glioblastoma&highlight=glioblastoma	Cisplatin	C06911	http://www.kegg.jp/dbget-bin/www_bget?C06911	DB00515	https://www.drugbank.ca/drugs/DB00515	27899	http://www.ebi.ac.uk/chebi/searchId.do?chebiId=27899	Cisplatin treatment	Human glioma cell lines U87MG and U251MG	Human	AC023115.3 is induced by cisplatin in human glioblastoma cells and that elevated AC023115.3 promotes cisplatin-induced apoptosis by inhibiting autophagy.	28499919	https://www.ncbi.nlm.nih.gov/pubmed/?term=28499919
AC074363.1	AC074363.1	https://www.ncbi.nlm.nih.gov/nuccore/AC074363.1	N/A	N/A	Asthma	600807	http://www.omim.org/entry/600807?search=asthma&highlight=asthma	Dexamethasone	D00292	http://www.genome.jp/dbget-bin/www_bget?drug:D00292	DB01234	https://www.drugbank.ca/drugs/DB01234	41879	http://www.ebi.ac.uk/chebi/searchId.do?chebiId=41879	Dexamethasone + FCS treatment	ASM cells	Human	down-regulated	24886442	https://www.ncbi.nlm.nih.gov/pubmed/?term=24886442
AC074363.1	AC074363.1	https://www.ncbi.nlm.nih.gov/nuccore/AC074363.1	N/A	N/A	Asthma	600807	http://www.omim.org/entry/600807?search=asthma&highlight=asthma	Foetal Calf Serum (FCS)	N/A	N/A	N/A	N/A	N/A	N/A	FCS treatment	ASM cells	Human	down-regulated	24886442	https://www.ncbi.nlm.nih.gov/pubmed/?term=24886442
AC083843.1	AC083843.1	https://www.ncbi.nlm.nih.gov/nuccore/AC083843.1	N/A	N/A	Osteoarthritis	140600	http://www.omim.org/entry/140600?search=Osteoarthritis&highlight=osteoarthriti	Interleukin-1β (IL-1β)	N/A	N/A	N/A	N/A	N/A	N/A	Interleukin-1β (IL-1β) stimulation	patients with hip OA, knee OA and fracture of the neck of the femur without OA.	Human	down-regulated	27023358	https://www.ncbi.nlm.nih.gov/pubmed/?term=27023358
AC092835.2	AC092835.2	https://www.ncbi.nlm.nih.gov/nuccore/AC092835.2	N/A	N/A	Osteoarthritis	140600	http://www.omim.org/entry/140600?search=Osteoarthritis&highlight=osteoarthriti	Interleukin-1β (IL-1β)	N/A	N/A	N/A	N/A	N/A	N/A	Interleukin-1β (IL-1β) stimulation	patients with hip OA, knee OA and fracture of the neck of the femur without OA.	Human	down-regulated	27023358	https://www.ncbi.nlm.nih.gov/pubmed/?term=27023358
AC098973.2	AC098973.2	https://www.ncbi.nlm.nih.gov/nuccore/AC098973.2	N/A	N/A	Prostate Cancer	176807	http://www.omim.org/entry/176807?search=Prostate%20Cancer&highlight=prostatic%20prostate%20cancerous%20cancer	Dihydrotestosterone (DHT)	D07456	http://www.genome.jp/dbget-bin/www_bget?drug:D07456	DB02901	https://www.drugbank.ca/drugs/DB02901	16330	http://www.ebi.ac.uk/chebi/searchId.do?chebiId=16330	DHT treatment	LNCaP cell line	Human	down-regulated	27556357	https://www.ncbi.nlm.nih.gov/pubmed/?term=27556357
AC144449.1	AC144449.1	https://www.ncbi.nlm.nih.gov/nuccore/AC144449.1	N/A	N/A	Hepatocellular Carcinoma	114550	http://www.omim.org/entry/114550?search=HCC&highlight=hcc	Hepatitis B Virus	H00412	N/A	N/A	N/A	N/A	N/A	Hepatitis B Viral infection	HCC and normal tissues.	Human	Compared with normal tissues, AC144449.1 (fold change: 27.20) was the most under-expressed lncRNAs in HCC tissues.	27769059	https://www.ncbi.nlm.nih.gov/pubmed/?term=27769059
ADAMTS9-AS2	NR_038264.1	https://www.ncbi.nlm.nih.gov/nuccore/NR_038264.1	NONHSAT090262.2	http://www.noncode.org/show_rna.php?id=NONHSAT090262&version=2&utd=1#	Glioma	137800	http://www.omim.org/entry/137800?search=Glioblastoma&highlight=glioblastoma	5-Aza-2-deoxycytidine (5-Aza-dc)	D03665	http://www.genome.jp/dbget-bin/www_bget?drug:D03665	DB01262	https://www.drugbank.ca/drugs/DB01262	50131	http://www.ebi.ac.uk/chebi/searchId.do?chebiId=50131	5-Aza-dc treatment	U87 and T98G cell lines	Human	In both U87 and T98G cells, ADAMTS9-AS2 expression levels were evidently increased in 5-aza-dC groups compared with control groups.	24833086	https://www.ncbi.nlm.nih.gov/pubmed/?term=24833086
ADAMTS9-AS2	NR_038264.1	https://www.ncbi.nlm.nih.gov/nuccore/NR_038264.1	NONHSAT090262.2	http://www.noncode.org/show_rna.php?id=NONHSAT090262&version=2&utd=1#	Prostate Cancer	176807	http://www.omim.org/entry/176807?search=Prostate%20Cancer&highlight=prostatic%20prostate%20cancerous%20cancer	Dihydrotestosterone (DHT)	D07456	http://www.genome.jp/dbget-bin/www_bget?drug:D07456	DB02901	https://www.drugbank.ca/drugs/DB02901	16330	http://www.ebi.ac.uk/chebi/searchId.do?chebiId=16330	DHT treatment	LNCaP cell line	Human	down-regulated	27556357	https://www.ncbi.nlm.nih.gov/pubmed/?term=27556357
AF085935	AF085935	http://www.ncbi.nlm.nih.gov/nuccore/AF085935	N/A	N/A	Hepatocellular Carcinoma	114550	http://www.omim.org/entry/114550?search=HCC&highlight=hcc	Hepatitis B Virus	H00412	N/A	N/A	N/A	N/A	N/A	Hepatitis B Viral infection	HCC and HBV patients	Human	up-regulated	25501706	https://www.ncbi.nlm.nih.gov/pubmed/?term=25501706
AF086415	AF086415	https://www.ncbi.nlm.nih.gov/nuccore/AF086415	N/A	N/A	Nasopharyngeal Carcinoma	617075	http://www.omim.org/entry/617075?search=Nasopharyngeal%20Carcinoma&highlight=nasopharynx%20nasopharyngeal%20carcinomatous%20carcinoma	Curcumin	C10443	http://www.kegg.jp/dbget-bin/www_bget?C10443	DB11672	https://www.drugbank.ca/drugs/DB11672	3962	http://www.ebi.ac.uk/chebi/searchId.do?chebiId=3962	Curcumin treatment	CNE-2 cell line	Human	6 IR-induced and Cur-reversed differentially expressed lncRNAs were confirmed by qPCR.	24379026	https://www.ncbi.nlm.nih.gov/pubmed/?term=24379026
AF086415	AF086415	https://www.ncbi.nlm.nih.gov/nuccore/AF086415	N/A	N/A	Nasopharyngeal Carcinoma	617075	http://www.omim.org/entry/617075?search=Nasopharyngeal%20Carcinoma&highlight=nasopharynx%20nasopharyngeal%20carcinomatous%20carcinoma	Radiation	N/A	N/A	N/A	N/A	N/A	N/A	Radiation treatment	CNE-2 cell line	Human	6 IR-induced and Cur-reversed differentially expressed lncRNAs were confirmed by qPCR.	24379026	https://www.ncbi.nlm.nih.gov/pubmed/?term=24379026
AF118081	AF118081	https://www.ncbi.nlm.nih.gov/nuccore/AF118081	N/A	N/A	Lung Cancer	211980	http://www.omim.org/entry/211980?search=Lung%20Adenocarcinoma&highlight=lung%20pulmonary%20adenocarcinomatous%20adenocarcinoma%20pulmonic	BPDE	C14853	http://www.genome.jp/dbget-bin/www_bget?cpd:C14853	N/A	N/A	30614	http://www.ebi.ac.uk/chebi/searchId.do?chebiId=CHEBI:30614	BPDE exposure	16HBE-T cell line	Human	LncRNA AF118081 was identified as the most significantly overexpressed lncRNA in 16HBE-T cells.AF118081 knockdown inhibited cell invasion.growth and tumor	25050996	https://www.ncbi.nlm.nih.gov/pubmed/?term=25050996
AF159100	AF159100	https://www.ncbi.nlm.nih.gov/nuccore/AF159100	N/A	N/A	Lung Fibrosis	178500	http://www.omim.org/entry/178500?search=Lung%20Fibrosis&highlight=pulmonary%20lung%20fibrosi%20pulmonic	Bleomycin	C06854	http://www.genome.jp/dbget-bin/www_bget?cpd:C06854	DB00290	https://www.drugbank.ca/drugs/DB00290	22907	http://www.ebi.ac.uk/chebi/searchId.do?chebiId=22907	Bleomycin treatment (5 mg/kg)	Sprague Dawley (SD) rats	Mouse	down-regulated	23732278	https://www.ncbi.nlm.nih.gov/pubmed/?term=23732278
AF352172	AF352172	https://www.ncbi.nlm.nih.gov/nuccore/AF352172	N/A	N/A	Lung Fibrosis	178500	http://www.omim.org/entry/178500?search=Lung%20Fibrosis&highlight=pulmonary%20lung%20fibrosi%20pulmonic	Bleomycin	C06854	http://www.genome.jp/dbget-bin/www_bget?cpd:C06854	DB00290	https://www.drugbank.ca/drugs/DB00290	22907	http://www.ebi.ac.uk/chebi/searchId.do?chebiId=22907	Bleomycin treatment (5 mg/kg)	Sprague Dawley (SD) rats	Mouse	down-regulated	23732278	https://www.ncbi.nlm.nih.gov/pubmed/?term=23732278
AFAP1-AS1	NR_026892.1	https://www.ncbi.nlm.nih.gov/nuccore/NR_026892.1	N/A	N/A	Lung Squamous Cell Carcinoma	211980	http://www.omim.org/entry/211980?search=Lung%20Squamous%20Cell%20Carcinoma&highlight=carcinomatous%20cell%20squamous%20lung%20carcinoma%20pulmonary%20pulmonic	Cisplatin	C06911	http://www.kegg.jp/dbget-bin/www_bget?C06911	DB00515	https://www.drugbank.ca/drugs/DB00515	27899	http://www.ebi.ac.uk/chebi/searchId.do?chebiId=27899	Cisplatin treatment	Lung SCC patients	Human	up-regulated	25250788	https://www.ncbi.nlm.nih.gov/pubmed/?term=25250788
AJ005396	AJ005396	https://www.ncbi.nlm.nih.gov/nuccore/AJ005396	N/A	N/A	Lung Fibrosis	178500	http://www.omim.org/entry/178500?search=Lung%20Fibrosis&highlight=pulmonary%20lung%20fibrosi%20pulmonic	Bleomycin	C06854	http://www.genome.jp/dbget-bin/www_bget?cpd:C06854	DB00290	https://www.drugbank.ca/drugs/DB00290	22907	http://www.ebi.ac.uk/chebi/searchId.do?chebiId=22907	Bleomycin treatment (5 mg/kg)	Sprague Dawley (SD) rats	Mouse	up-regulated	23732278	https://www.ncbi.nlm.nih.gov/pubmed/?term=23732278
AK001796	AK001796.1	https://www.ncbi.nlm.nih.gov/nuccore/AK001796.1	N/A	N/A	Lung Cancer	211980	http://www.omim.org/entry/211980?search=Lung%20Adenocarcinoma&highlight=lung%20pulmonary%20adenocarcinomatous%20adenocarcinoma%20pulmonic	Resveratrol	C03582	http://www.kegg.jp/dbget-bin/www_bget?C03582	DB02709	https://www.drugbank.ca/drugs/DB02709	45713	http://www.ebi.ac.uk/chebi/searchId.do?chebiId=45713	Resveratrol treatment	A549 cell lines	Human	AK001796 was overexpressed in lung cancer tissues and cell lines, but its expression was downregulated in resveratrol-treated lung cancer cells.	25888808	https://www.ncbi.nlm.nih.gov/pubmed/?term=25888808
AK022798	AK022798.1	https://www.ncbi.nlm.nih.gov/nuccore/AK022798.1	N/A	N/A	Gastric Cancer	613659	http://www.omim.org/entry/613659?search=Gastric%20Cancer&highlight=gastric%20cancerous%20cancer	Cisplatin	C06911	http://www.kegg.jp/dbget-bin/www_bget?C06911	DB00515	https://www.drugbank.ca/drugs/DB00515	27899	http://www.ebi.ac.uk/chebi/searchId.do?chebiId=27899	Cisplatin treatment	SGC7901/DDP and BGC823/DDP cell lines	Human	The expression of MRP1 and P-glycoprotein decreased significantly in SGC7901/DDP and BGC823/DDP cells when used siRNA to interfere with lncRNA AK022798 expression.	25763542	https://www.ncbi.nlm.nih.gov/pubmed/?term=25763542
AK027193	AK027193.1	https://www.ncbi.nlm.nih.gov/nuccore/AK027193.1	N/A	N/A	Cardiovascular Disease	N/A	N/A	Clopidogrel	D00769	http://www.genome.jp/dbget-bin/www_bget?drug:D00769	DB00758	https://www.drugbank.ca/drugs/DB00758	37941	http://www.ebi.ac.uk/chebi/searchId.do?chebiId=37941	Clopidogrel treatment	HUVEC cell line	Human	down-regulated	25761653	https://www.ncbi.nlm.nih.gov/pubmed/?term=25761653
AK028326	AK028326.1	https://www.ncbi.nlm.nih.gov/nuccore/AK028326	N/A	N/A	Osteoblast Differentiation	N/A	N/A	High Glucose	C00293	http://www.genome.jp/dbget-bin/www_bget?cpd:C00293	N/A	N/A	17234	http://www.ebi.ac.uk/chebi/searchId.do?chebiId=CHEBI:17234	High Glucose exposure	mesenchymal stem cells (MSCs)	Human	HG suppressed the expression of AK028326 and CXCL13 in MSCs in a time-dependent manner, and also the mineralization, ALP activity, and osteogenic gene expression, which could be reversed by overexpression of AK028326 or CXCL13.	27693963	https://www.ncbi.nlm.nih.gov/pubmed/?term=27693963
AK028326	AK028326.1	https://www.ncbi.nlm.nih.gov/nuccore/AK028326	N/A	N/A	Osteoblast Differentiation	N/A	N/A	High Glucose	C00293	http://www.genome.jp/dbget-bin/www_bget?cpd:C00293	N/A	N/A	17234	http://www.ebi.ac.uk/chebi/searchId.do?chebiId=CHEBI:17234	High Glucose exposure	mesenchymal stem cells (MSCs)	Human	HG suppressed the expression of AK028326 and CXCL13 in MSCs in a time-dependent manner, and also the mineralization, ALP activity, and osteogenic gene expression, which could be reversed by overexpression of AK028326 or CXCL13.	27693963	https://www.ncbi.nlm.nih.gov/pubmed/?term=27693963
AK055347	AK055347.1	https://www.ncbi.nlm.nih.gov/nuccore/AK055347.1	N/A	N/A	Cardiovascular Disease	N/A	N/A	Clopidogrel	D00769	http://www.genome.jp/dbget-bin/www_bget?drug:D00769	DB00758	https://www.drugbank.ca/drugs/DB00758	37941	http://www.ebi.ac.uk/chebi/searchId.do?chebiId=37941	Clopidogrel treatment	HUVEC cell line	Human	down-regulated	25761653	https://www.ncbi.nlm.nih.gov/pubmed/?term=25761653
AK056098	AK056098.1	https://www.ncbi.nlm.nih.gov/nuccore/AK056098.1	N/A	N/A	Nasopharyngeal Carcinoma	617075	http://www.omim.org/entry/617075?search=Nasopharyngeal%20Carcinoma&highlight=nasopharynx%20nasopharyngeal%20carcinomatous%20carcinoma	Curcumin	C10443	http://www.kegg.jp/dbget-bin/www_bget?C10443	DB11672	https://www.drugbank.ca/drugs/DB11672	3962	http://www.ebi.ac.uk/chebi/searchId.do?chebiId=3962	Curcumin treatment	CNE-2 cell line	Human	6 IR-induced and Cur-reversed differentially expressed lncRNAs were confirmed by qPCR.	24379026	https://www.ncbi.nlm.nih.gov/pubmed/?term=24379026
AK056098	AK056098.1	https://www.ncbi.nlm.nih.gov/nuccore/AK056098.1	N/A	N/A	Nasopharyngeal Carcinoma	617075	http://www.omim.org/entry/617075?search=Nasopharyngeal%20Carcinoma&highlight=nasopharynx%20nasopharyngeal%20carcinomatous%20carcinoma	Radiation	N/A	N/A	N/A	N/A	N/A	N/A	Radiation treatment	CNE-2 cell line	Human	6 IR-induced and Cur-reversed differentially expressed lncRNAs were confirmed by qPCR.	24379026	https://www.ncbi.nlm.nih.gov/pubmed/?term=24379026
AK056155	AK056155.1	https://www.ncbi.nlm.nih.gov/nuccore/AK056155.1	N/A	N/A	Loeys-Dietz syndrome	609192	http://www.omim.org/entry/609192?search=Loeys-Dietz%20syndrome&highlight=loey%20loeysdietz%20syndrome%20dietz%20syndromic	AKT inhibitor (GDC-0068)	N/A	N/A	N/A	N/A	N/A	N/A	GDC-0068 treatment	human umbilical vascular endothelial cells (HUVECs)	Human	When used AKT inhibitor (GDC-0068) to treat the HUVECs, the expression of LncRNA AK056155 was reduced.	26617788	https://www.ncbi.nlm.nih.gov/pubmed/?term=26617788
AK056155	AK056155.1	https://www.ncbi.nlm.nih.gov/nuccore/AK056155.1	N/A	N/A	Loeys-Dietz syndrome	609192	http://www.omim.org/entry/609192?search=Loeys-Dietz%20syndrome&highlight=loey%20loeysdietz%20syndrome%20dietz%20syndromic	PI3K inhibitor (LY294002)	C15195	http://www.genome.jp/dbget-bin/www_bget?cpd:C15195	DB02656	https://www.drugbank.ca/drugs/DB02656	65329	http://www.ebi.ac.uk/chebi/searchId.do?chebiId=CHEBI:65329	LY294002 treatment	human umbilical vascular endothelial cells (HUVECs)	Human	When used PI3K inhibitor (LY294002) to treat the HUVECs, the expression of LncRNAAK056155 was significant decreased.	26617788	https://www.ncbi.nlm.nih.gov/pubmed/?term=26617788
AK058003	AK058003.1	https://www.ncbi.nlm.nih.gov/nuccore/AK058003.1	N/A	N/A	Gastric Cancer	613659	http://www.omim.org/entry/613659?search=Gastric%20Cancer&highlight=gastric%20cancerous%20cancer	Hypoxia	N/A	N/A	N/A	N/A	N/A	N/A	Hypoxia treatment	SGC7901 and MKN45 cell lines	Human	up-regulated	25499222	https://www.ncbi.nlm.nih.gov/pubmed/?term=25499222
AK093733	AK093733.1	https://www.ncbi.nlm.nih.gov/nuccore/AK093733.1	N/A	N/A	Cervical Cancer	603956	http://www.omim.org/entry/603956?search=Cervical%20Cancer&highlight=cancerous%20cervical%20cancer	Doxorubicin	C01661	http://www.kegg.jp/dbget-bin/www_bget?C01661	DB00997	https://www.drugbank.ca/drugs/DB00997	28748	http://www.ebi.ac.uk/chebi/searchId.do?chebiId=28748	Doxorubicin treatment	HeLa cell line	Human	up-regulated	22532836	https://www.ncbi.nlm.nih.gov/pubmed/?term=22532836
AK094457	AK094457.1	https://www.ncbi.nlm.nih.gov/nuccore/AK094457.1	N/A	N/A	Cardiovascular Disease	N/A	N/A	Clopidogrel	D00769	http://www.genome.jp/dbget-bin/www_bget?drug:D00769	DB00758	https://www.drugbank.ca/drugs/DB00758	37941	http://www.ebi.ac.uk/chebi/searchId.do?chebiId=37941	Clopidogrel treatment	HUVEC cell line	Human	down-regulated	25761653	https://www.ncbi.nlm.nih.gov/pubmed/?term=25761653
AK094457	AK094457.1	https://www.ncbi.nlm.nih.gov/nuccore/AK094457.1	N/A	N/A	Spontaneously Hypertension	145500	http://www.omim.org/entry/145500?search=Spontaneously%20Hypertension&highlight=hypertension%20spontaneously	Notoginsenosider R1 (NR1)	C08961	http://www.genome.jp/dbget-bin/www_bget?cpd:C08961	N/A	N/A	77149	http://www.ebi.ac.uk/chebi/searchId.do?chebiId=CHEBI:77149	NR1 treatment	SHR and WYK rat vascular endothelial cells (RVECs)	Mouse	The expression of LncRNA AK094457 was down-regulated by NR1.	26045775	https://www.ncbi.nlm.nih.gov/pubmed/?term=26045775
AK095147	AK095147.1	https://www.ncbi.nlm.nih.gov/nuccore/AK095147.1	N/A	N/A	Nasopharyngeal Carcinoma	617075	http://www.omim.org/entry/617075?search=Nasopharyngeal%20Carcinoma&highlight=nasopharynx%20nasopharyngeal%20carcinomatous%20carcinoma	Curcumin	C10443	http://www.kegg.jp/dbget-bin/www_bget?C10443	DB11672	https://www.drugbank.ca/drugs/DB11672	3962	http://www.ebi.ac.uk/chebi/searchId.do?chebiId=3962	Curcumin treatment	CNE-2 cell line	Human	6 IR-induced and Cur-reversed differentially expressed lncRNAs were confirmed by qPCR.	24379026	https://www.ncbi.nlm.nih.gov/pubmed/?term=24379026
AK095147	AK095147.1	https://www.ncbi.nlm.nih.gov/nuccore/AK095147.1	N/A	N/A	Nasopharyngeal Carcinoma	617075	http://www.omim.org/entry/617075?search=Nasopharyngeal%20Carcinoma&highlight=nasopharynx%20nasopharyngeal%20carcinomatous%20carcinoma	Radiation	N/A	N/A	N/A	N/A	N/A	N/A	Radiation treatment	CNE-2 cell line	Human	6 IR-induced and Cur-reversed differentially expressed lncRNAs were confirmed by qPCR.	24379026	https://www.ncbi.nlm.nih.gov/pubmed/?term=24379026
AK125699	AK125699.1	https://www.ncbi.nlm.nih.gov/nuccore/AK125699.1	N/A	N/A	Lung Squamous Cell Carcinoma	211980	http://www.omim.org/entry/211980?search=Lung%20Squamous%20Cell%20Carcinoma&highlight=carcinomatous%20cell%20squamous%20lung%20carcinoma%20pulmonary%20pulmonic	Cisplatin	C06911	http://www.kegg.jp/dbget-bin/www_bget?C06911	DB00515	https://www.drugbank.ca/drugs/DB00515	27899	http://www.ebi.ac.uk/chebi/searchId.do?chebiId=27899	Cisplatin treatment	Lung SCC patients	Human	up-regulated	25250788	https://www.ncbi.nlm.nih.gov/pubmed/?term=25250788
AK126393	AK126393.1	https://www.ncbi.nlm.nih.gov/nuccore/AK126393.1	N/A	N/A	Cervical Cancer	603956	http://www.omim.org/entry/603956?search=Cervical%20Cancer&highlight=cancerous%20cervical%20cancer	Doxorubicin	C01661	http://www.kegg.jp/dbget-bin/www_bget?C01661	DB00997	https://www.drugbank.ca/drugs/DB00997	28748	http://www.ebi.ac.uk/chebi/searchId.do?chebiId=28748	Doxorubicin treatment	HeLa cell line	Human	up-regulated	22532836	https://www.ncbi.nlm.nih.gov/pubmed/?term=22532836
AK126698	AK126698.1	https://www.ncbi.nlm.nih.gov/nuccore/AK126698.1	N/A	N/A	Non-small-cell Lung Cancer	211980	http://www.omim.org/entry/211980?search=Non-Small%20Cell%20Lung%20Cancer&highlight=non%20cancer%20nonsmall%20cell%20cancerous%20lung%20small%20pulmonary%20pulmonic	Cisplatin	C06911	http://www.kegg.jp/dbget-bin/www_bget?C06911	DB00515	https://www.drugbank.ca/drugs/DB00515	27899	http://www.ebi.ac.uk/chebi/searchId.do?chebiId=27899	Cisplatin treatment	A549 cells and cisplatin resistant A549/CDDP cells	Human	Knockdown lncRNAAK126698 not only greatly decreased NKD2 which can negatively regulate Wnt/β-catenin signaling but also increased the accumulation and nuclear translocation of β-catenin, and significantly depressed apoptosis rate induced by cisplatin in A549 cells.	23741487	https://www.ncbi.nlm.nih.gov/pubmed/?term=23741487
AK293020	AK293020.1	https://www.ncbi.nlm.nih.gov/nuccore/AK293020.1	N/A	N/A	Lung Squamous Cell Carcinoma	211980	http://www.omim.org/entry/211980?search=Lung%20Squamous%20Cell%20Carcinoma&highlight=carcinomatous%20cell%20squamous%20lung%20carcinoma%20pulmonary%20pulmonic	Cisplatin	C06911	http://www.kegg.jp/dbget-bin/www_bget?C06911	DB00515	https://www.drugbank.ca/drugs/DB00515	27899	http://www.ebi.ac.uk/chebi/searchId.do?chebiId=27899	Cisplatin treatment	Lung SCC patients	Human	up-regulated	25250788	https://www.ncbi.nlm.nih.gov/pubmed/?term=25250788
AK294004	AK294004.1	https://www.ncbi.nlm.nih.gov/nuccore/AK294004.1	N/A	N/A	Nasopharyngeal Carcinoma	617075	http://www.omim.org/entry/617075?search=Nasopharyngeal%20Carcinoma&highlight=nasopharynx%20nasopharyngeal%20carcinomatous%20carcinoma	Curcumin	C10443	http://www.kegg.jp/dbget-bin/www_bget?C10443	DB11672	https://www.drugbank.ca/drugs/DB11672	3962	http://www.ebi.ac.uk/chebi/searchId.do?chebiId=3962	Curcumin treatment	CNE-2 cell line	Human	6 IR-induced and Cur-reversed differentially expressed lncRNAs were confirmed by qPCR.	24379026	https://www.ncbi.nlm.nih.gov/pubmed/?term=24379026
AK294004	AK294004.1	https://www.ncbi.nlm.nih.gov/nuccore/AK294004.1	N/A	N/A	Nasopharyngeal Carcinoma	617075	http://www.omim.org/entry/617075?search=Nasopharyngeal%20Carcinoma&highlight=nasopharynx%20nasopharyngeal%20carcinomatous%20carcinoma	Radiation	N/A	N/A	N/A	N/A	N/A	N/A	Radiation treatment	CNE-2 cell line	Human	6 IR-induced and Cur-reversed differentially expressed lncRNAs were confirmed by qPCR.	24379026	https://www.ncbi.nlm.nih.gov/pubmed/?term=24379026
AL049354.1	AL049354.1	https://www.ncbi.nlm.nih.gov/nuccore/AL049354.1	N/A	N/A	Cervical Cancer	603956	http://www.omim.org/entry/603956?search=Cervical%20Cancer&highlight=cancerous%20cervical%20cancer	Doxorubicin	C01661	http://www.kegg.jp/dbget-bin/www_bget?C01661	DB00997	https://www.drugbank.ca/drugs/DB00997	28748	http://www.ebi.ac.uk/chebi/searchId.do?chebiId=28748	Doxorubicin treatment	HeLa cell line	Human	up-regulated	22532836	https://www.ncbi.nlm.nih.gov/pubmed/?term=22532836
AL049423.1	AL049423.1	https://www.ncbi.nlm.nih.gov/nuccore/AL049423.1	N/A	N/A	Breast Cancer	114480	http://www.omim.org/entry/114480?search=Breast%20Cancer&highlight=cancerous%20breast%20cancer	Mitomycin C	D00208	http://www.kegg.jp/dbget-bin/www_bget?D00208	DB00305	https://www.drugbank.ca/drugs/DB00305	27504	http://www.ebi.ac.uk/chebi/searchId.do?chebiId=27504	Mitomycin Ctreatment	MCF7 cell line	Human	up-regulated	22532836	https://www.ncbi.nlm.nih.gov/pubmed/?term=22532836
AL049423.1	AL049423.1	https://www.ncbi.nlm.nih.gov/nuccore/AL049423.1	N/A	N/A	Cervical Cancer	603956	http://www.omim.org/entry/603956?search=Cervical%20Cancer&highlight=cancerous%20cervical%20cancer	Mitomycin C	D00208	http://www.kegg.jp/dbget-bin/www_bget?D00208	DB00305	https://www.drugbank.ca/drugs/DB00305	27504	http://www.ebi.ac.uk/chebi/searchId.do?chebiId=27504	Mitomycin Ctreatment	HeLa cell line	Human	up-regulated	22532836	https://www.ncbi.nlm.nih.gov/pubmed/?term=22532836
AL049423.1	AL049423.1	https://www.ncbi.nlm.nih.gov/nuccore/AL049423.1	N/A	N/A	Breast Cancer	114480	http://www.omim.org/entry/114480?search=Breast%20Cancer&highlight=cancerous%20breast%20cancer	Doxorubicin	C01661	http://www.kegg.jp/dbget-bin/www_bget?C01661	DB00997	https://www.drugbank.ca/drugs/DB00997	28748	http://www.ebi.ac.uk/chebi/searchId.do?chebiId=28748	Doxorubicin treatment	MCF7 cell line	Human	up-regulated	22532836	https://www.ncbi.nlm.nih.gov/pubmed/?term=22532836
AL353997.3	AL353997.3	https://www.ncbi.nlm.nih.gov/nuccore/AL353997.3	N/A	N/A	Lung Squamous Cell Carcinoma	211980	http://www.omim.org/entry/211980?search=Lung%20Squamous%20Cell%20Carcinoma&highlight=carcinomatous%20cell%20squamous%20lung%20carcinoma%20pulmonary%20pulmonic	Cisplatin	C06911	http://www.kegg.jp/dbget-bin/www_bget?C06911	DB00515	https://www.drugbank.ca/drugs/DB00515	27899	http://www.ebi.ac.uk/chebi/searchId.do?chebiId=27899	Cisplatin treatment	Lung SCC patients	Human	up-regulated	25250788	https://www.ncbi.nlm.nih.gov/pubmed/?term=25250788
AL355149.1-1	AL355149.1-1	https://www.ncbi.nlm.nih.gov/nuccore/AL355149.1-1	N/A	N/A	Tongue Squamous Cell Carcinoma	N/A	N/A	Cisplatin	C06911	http://www.kegg.jp/dbget-bin/www_bget?C06911	DB00515	https://www.drugbank.ca/drugs/DB00515	27899	http://www.ebi.ac.uk/chebi/searchId.do?chebiId=27899	Cisplatin treatment	HN21B cell line	Human	The cisplatin-resistant HN21B cells exhibited enhanced expression of lnc-AL355149.1-1 and reduced expression of lnc-MBL2-4:3 in comparison with parental HN21B cells	25045670	https://www.ncbi.nlm.nih.gov/pubmed/?term=25045670
AL355149.1-1	AL355149.1-1	https://www.ncbi.nlm.nih.gov/nuccore/AL355149.1-1	N/A	N/A	Tongue Squamous Cell Carcinoma	N/A	N/A	5-Fluorouracil	C07649	http://www.kegg.jp/dbget-bin/www_bget?C07649	DB00544	https://www.drugbank.ca/drugs/DB00544	46345	http://www.ebi.ac.uk/chebi/searchId.do?chebiId=46345	5-Fu treatment	HN21B cell line	Human	5-Fu treatment enhanced the expression of lnc-AL355149.1-1, while it suppressed the expression of lnc-MBL2-4:3 in a dose-dependent manner.	25045670	https://www.ncbi.nlm.nih.gov/pubmed/?term=25045670
AL355149.1-1	AL355149.1-1	https://www.ncbi.nlm.nih.gov/nuccore/AL355149.1-1	N/A	N/A	Tongue Squamous Cell Carcinoma	N/A	N/A	Paclitaxel	D00491	http://www.kegg.jp/dbget-bin/www_bget?D00491	DB01229	https://www.drugbank.ca/drugs/DB01229	45863	http://www.ebi.ac.uk/chebi/searchId.do?chebiId=45863	paclitaxel treatment	HN21B cell line	Human	The expression of lnc-AL355149.1-1 was activated upon paclitaxel treatment.	25045670	https://www.ncbi.nlm.nih.gov/pubmed/?term=25045670
AL833456.1	AL833456.1	https://www.ncbi.nlm.nih.gov/nuccore/AL833456.1	N/A	N/A	Cervical Cancer	603956	http://www.omim.org/entry/603956?search=Cervical%20Cancer&highlight=cancerous%20cervical%20cancer	Mitomycin C	D00208	http://www.kegg.jp/dbget-bin/www_bget?D00208	DB00305	https://www.drugbank.ca/drugs/DB00305	27504	http://www.ebi.ac.uk/chebi/searchId.do?chebiId=27504	Mitomycin Ctreatment	HeLa cell line	Human	up-regulated	22532836	https://www.ncbi.nlm.nih.gov/pubmed/?term=22532836
AL833456.1	AL833456.1	https://www.ncbi.nlm.nih.gov/nuccore/AL833456.1	N/A	N/A	Breast Cancer	114480	http://www.omim.org/entry/114480?search=Breast%20Cancer&highlight=cancerous%20breast%20cancer	Doxorubicin	C01661	http://www.kegg.jp/dbget-bin/www_bget?C01661	DB00997	https://www.drugbank.ca/drugs/DB00997	28748	http://www.ebi.ac.uk/chebi/searchId.do?chebiId=28748	Doxorubicin treatment	MCF7 cell line	Human	up-regulated	22532836	https://www.ncbi.nlm.nih.gov/pubmed/?term=22532836
AM293774	AM293774	https://www.ncbi.nlm.nih.gov/nuccore/AM293774	N/A	N/A	Lung Fibrosis	178500	http://www.omim.org/entry/178500?search=Lung%20Fibrosis&highlight=pulmonary%20lung%20fibrosi%20pulmonic	Bleomycin	C06854	http://www.genome.jp/dbget-bin/www_bget?cpd:C06854	DB00290	https://www.drugbank.ca/drugs/DB00290	22907	http://www.ebi.ac.uk/chebi/searchId.do?chebiId=22907	Bleomycin treatment (5 mg/kg)	Sprague Dawley (SD) rats	Mouse	up-regulated	23732278	https://www.ncbi.nlm.nih.gov/pubmed/?term=23732278
ANRIL	AB548314.1	https://www.ncbi.nlm.nih.gov/nuccore/AB548314.1	NONHSAT130421.2	http://www.noncode.org/show_rna.php?id=NONHSAT130421&version=2&utd=1#	Nasopharyngeal Carcinoma	617075	http://www.omim.org/entry/617075?search=Nasopharyngeal%20Carcinoma&highlight=nasopharynx%20nasopharyngeal%20carcinomatous%20carcinoma	Cisplatin	C06911	http://www.kegg.jp/dbget-bin/www_bget?C06911	DB00515	https://www.drugbank.ca/drugs/DB00515	27899	http://www.ebi.ac.uk/chebi/searchId.do?chebiId=27899	Cisplatin treatment	NPC cell lines (CNE1, CNE2, S18, HONE1, and 5–8F)	Human	Knockdown of ANRIL represses tumorigenicity and enhances DDP-induced cytotoxicity via regulating microRNA let-7a in NPC cells.	28117929	https://www.ncbi.nlm.nih.gov/pubmed/?term=28117929
ANRIL	AB548314.1	https://www.ncbi.nlm.nih.gov/nuccore/AB548314.1	NONHSAT130421.2	http://www.noncode.org/show_rna.php?id=NONHSAT130421&version=2&utd=1#	Lung Adenocarcinoma	211980	http://www.omim.org/entry/211980?search=Lung%20Adenocarcinoma&highlight=lung%20pulmonary%20adenocarcinomatous%20adenocarcinoma%20pulmonic	Paclitaxel	D00491	http://www.kegg.jp/dbget-bin/www_bget?D00491	DB01229	https://www.drugbank.ca/drugs/DB01229	45863	http://www.ebi.ac.uk/chebi/searchId.do?chebiId=45863	paclitaxel treatment	A549 cell line	Human	ANRIL functioning as a potential oncogene was up-regulated in LAD, and promoted the acquisition of chemo-resistance in paclitaxel partly through the mitochondrial pathway by modulating the expression of apoptosis-related protein cleaved-PARP and Bcl-2	28402932	https://www.ncbi.nlm.nih.gov/pubmed/?term=28402932
ANRIL	AB548314.1	https://www.ncbi.nlm.nih.gov/nuccore/AB548314.1	NONHSAT130421.2	http://www.noncode.org/show_rna.php?id=NONHSAT130421&version=2&utd=1#	Nasopharyngeal Carcinoma	617075	http://www.omim.org/entry/617075?search=Nasopharyngeal%20Carcinoma&highlight=nasopharynx%20nasopharyngeal%20carcinomatous%20carcinoma	Glucose	D00009	N/A	DB09341	https://www.drugbank.ca/drugs/DB09341	N/A	N/A	Glucose treatment	NP69 and N5-Tert cell lines	Human	siANRIL treatments displayed a striking decrease in glucose uptake after 1 hr following the addition of the glucose analog.	27557514	https://www.ncbi.nlm.nih.gov/pubmed/?term=27557514
ANRIL	AB548314.1	https://www.ncbi.nlm.nih.gov/nuccore/AB548314.1	NONHSAT130421.2	http://www.noncode.org/show_rna.php?id=NONHSAT130421&version=2&utd=1#	Lung Cancer	211980	http://www.omim.org/entry/211980?search=Lung%20Adenocarcinoma&highlight=lung%20pulmonary%20adenocarcinomatous%20adenocarcinoma%20pulmonic	Platinum	N/A	N/A	DB12257	https://www.drugbank.ca/drugs/DB12257	33364	http://www.ebi.ac.uk/chebi/searchId.do?chebiId=CHEBI:33364	Platinum treatment	Chinese patients with lung cancer	Human	ANRIL and MEG3 genetic polymorphisms are associated with severe platinum toxicity.	28260796	https://www.ncbi.nlm.nih.gov/pubmed/?term=28260796
ANRIL	AB548314.1	https://www.ncbi.nlm.nih.gov/nuccore/AB548314.1	NONHSAT130421.2	http://www.noncode.org/show_rna.php?id=NONHSAT130421&version=2&utd=1#	Osteosarcoma	211980	http://www.omim.org/entry/211980?search=Non-Small%20Cell%20Lung%20Cancer&highlight=non%20cancer%20nonsmall%20cell%20cancerous%20lung%20small%20pulmonary%20pulmonic	Hypoxia	N/A	N/A	N/A	N/A	N/A	N/A	Hypoxia treatment (1 % O2, 5 % CO2, and 94 % N2)	U2OS cell line	Human	Long noncoding RNA ANRIL is activated by hypoxia-inducible factor-1α and promotes osteosarcoma cell invasion and suppresses cell apoptosis upon hypoxia.	27688736	https://www.ncbi.nlm.nih.gov/pubmed/?term=27688736
ANRIL	AB548314.1	https://www.ncbi.nlm.nih.gov/nuccore/AB548314.1	NONHSAT130421.2	http://www.noncode.org/show_rna.php?id=NONHSAT130421&version=2&utd=1#	Nasopharyngeal Carcinoma	617075	http://www.omim.org/entry/617075?search=Nasopharyngeal%20Carcinoma&highlight=nasopharynx%20nasopharyngeal%20carcinomatous%20carcinoma	Radiation	N/A	N/A	N/A	N/A	N/A	N/A	Radiation treatment	NPC cells	Human	ANRIL upregulation reserved the inhibited proliferation, induced apoptosis, and enhanced radiosensitivity triggered by miR-125a overexpression.	28402230	https://www.ncbi.nlm.nih.gov/pubmed/?term=28402230
ANRIL	AB548314.1	https://www.ncbi.nlm.nih.gov/nuccore/AB548314.1	NONHSAT130421.2	http://www.noncode.org/show_rna.php?id=NONHSAT130421&version=2&utd=1#	Breast Cancer	114480	http://www.omim.org/entry/114480?search=Breast%20Cancer&highlight=cancerous%20breast%20cancer	γ-ray irradiation	N/A	N/A	N/A	N/A	N/A	N/A	γ-ray irradiation treatment	MCF7 cell line	Human	up-regulated	22487937	https://www.ncbi.nlm.nih.gov/pubmed/?term=22487937
ANRIL	AB548314.1	https://www.ncbi.nlm.nih.gov/nuccore/AB548314.1	NONHSAT130421.2	http://www.noncode.org/show_rna.php?id=NONHSAT130421&version=2&utd=1#	Cervical Cancer	603956	http://www.omim.org/entry/603956?search=Cervical%20Cancer&highlight=cancerous%20cervical%20cancer	γ-ray irradiation	N/A	N/A	N/A	N/A	N/A	N/A	γ-ray irradiation treatment	HeLa cell line	Human	up-regulated	22487937	https://www.ncbi.nlm.nih.gov/pubmed/?term=22487937
AP000221.1	AP000221.1	https://www.ncbi.nlm.nih.gov/nuccore/AP000221.1	N/A	N/A	Pancreatic Cancer	260350	http://www.omim.org/entry/260350?search=Pancreatic%20Cancer&highlight=pancreatic%20cancerous%20cancer%20pancreas	Gemcitabine	D02368	http://www.genome.jp/dbget-bin/www_bget?drug:D02368	DB00441	https://www.drugbank.ca/drugs/DB00441	175901	http://www.ebi.ac.uk/chebi/searchId.do?chebiId=175901	Gemcitabine treatment	SW1990 and SW1990/GZ cell lines	Human	up-regulated	25755691	https://www.ncbi.nlm.nih.gov/pubmed/?term=25755691
AP000473.5	AP000473.5	https://www.ncbi.nlm.nih.gov/nuccore/AP000473.5	N/A	N/A	Osteoarthritis	140600	http://www.omim.org/entry/140600?search=Osteoarthritis&highlight=osteoarthriti	Interleukin-1β (IL-1β)	N/A	N/A	N/A	N/A	N/A	N/A	Interleukin-1β (IL-1β) stimulation	patients with hip OA, knee OA and fracture of the neck of the femur without OA.	Human	down-regulated	27023358	https://www.ncbi.nlm.nih.gov/pubmed/?term=27023358
AP000525.10	AP000525.10	https://www.ncbi.nlm.nih.gov/nuccore/AP000525.10	N/A	N/A	Prostate Cancer	176807	http://www.omim.org/entry/176807?search=Prostate%20Cancer&highlight=prostatic%20prostate%20cancerous%20cancer	Dihydrotestosterone (DHT)	D07456	http://www.genome.jp/dbget-bin/www_bget?drug:D07456	DB02901	https://www.drugbank.ca/drugs/DB02901	16330	http://www.ebi.ac.uk/chebi/searchId.do?chebiId=16330	DHT treatment	LNCaP cell line	Human	up-regulated	27556357	https://www.ncbi.nlm.nih.gov/pubmed/?term=27556357
AP001607.1	AP001607.1	https://www.ncbi.nlm.nih.gov/nuccore/AP001607.1	N/A	N/A	Osteoarthritis	140600	http://www.omim.org/entry/140600?search=Osteoarthritis&highlight=osteoarthriti	Interleukin-1β (IL-1β)	N/A	N/A	N/A	N/A	N/A	N/A	Interleukin-1β (IL-1β) stimulation	patients with hip OA, knee OA and fracture of the neck of the femur without OA.	Human	up-regulated	27023358	https://www.ncbi.nlm.nih.gov/pubmed/?term=27023358
AP001607.1	AP001607.1	https://www.ncbi.nlm.nih.gov/nuccore/AP001607.1	N/A	N/A	Osteoarthritis	140600	http://www.omim.org/entry/140600?search=Osteoarthritis&highlight=osteoarthriti	Interleukin-1β (IL-1β)	N/A	N/A	N/A	N/A	N/A	N/A	Interleukin-1β (IL-1β) stimulation	patients with hip OA, knee OA and fracture of the neck of the femur without OA.	Human	up-regulated	27023358	https://www.ncbi.nlm.nih.gov/pubmed/?term=27023358
AP003486.1	AP003486.1	https://www.ncbi.nlm.nih.gov/nuccore/AP003486.1	N/A	N/A	Asthma	600807	http://www.omim.org/entry/600807?search=asthma&highlight=asthma	Dexamethasone	D00292	http://www.genome.jp/dbget-bin/www_bget?drug:D00292	DB01234	https://www.drugbank.ca/drugs/DB01234	41879	http://www.ebi.ac.uk/chebi/searchId.do?chebiId=41879	Dexamethasone + FCS treatment	ASM cells	Human	down-regulated	24886442	https://www.ncbi.nlm.nih.gov/pubmed/?term=24886442
AP003486.1	AP003486.1	https://www.ncbi.nlm.nih.gov/nuccore/AP003486.1	N/A	N/A	Asthma	600807	http://www.omim.org/entry/600807?search=asthma&highlight=asthma	Foetal Calf Serum (FCS)	N/A	N/A	N/A	N/A	N/A	N/A	FCS treatment	ASM cells	Human	down-regulated	24886442	https://www.ncbi.nlm.nih.gov/pubmed/?term=24886442
APTR	NR_134254.1	https://www.ncbi.nlm.nih.gov/nuccore/NR_134254.1	NONHSAT254270.1	http://www.noncode.org/show_rna.php?id=NONHSAT254270&version=1&utd=1#	Glioblastoma	137800	http://www.omim.org/entry/137800?search=Glioblastoma&highlight=glioblastoma	Doxorubicin	C01661	http://www.kegg.jp/dbget-bin/www_bget?C01661	DB00997	https://www.drugbank.ca/drugs/DB00997	28748	http://www.ebi.ac.uk/chebi/searchId.do?chebiId=28748	Doxorubicin treatment(0, 10, 30 µM)	HCT116 cell line	Human	Over-expression of exogenous APTR prevents induction of p21 after heat shock or doxorubicin-induced DNA damage.	24748121	https://www.ncbi.nlm.nih.gov/pubmed/?term=24748121
APTR	NR_134254.1	https://www.ncbi.nlm.nih.gov/nuccore/NR_134254.1	NONHSAT254270.1	http://www.noncode.org/show_rna.php?id=NONHSAT254270&version=1&utd=1#	Glioblastoma	137800	http://www.omim.org/entry/137800?search=Glioblastoma&highlight=glioblastoma	Heat Shock	N/A	N/A	N/A	N/A	N/A	N/A	37, 42 or 55°C for 30 min followed by incubation at 37°C for 60 min	293T cell line	Human	Over-expression of exogenous APTR prevents induction of p21 after heat shock or doxorubicin-induced DNA damage.	24748121	https://www.ncbi.nlm.nih.gov/pubmed/?term=24748121
ARA	BX537613.1	https://www.ncbi.nlm.nih.gov/nuccore/31874461	N/A	N/A	Breast Cancer	114480	http://www.omim.org/entry/114480?search=Breast%20Cancer&highlight=cancerous%20breast%20cancer	Adriamycin	D01885	http://www.genome.jp/dbget-bin/www_bget?drug:D01885	DB11616	https://www.drugbank.ca/drugs/DB11616	94770	http://www.ebi.ac.uk/chebi/searchId.do?chebiId=94770	Adriamycin treatment	MCF-7 and adriamycin resistant MCF-7/ADR cell lines	Human	ARA expression is significantly associated with adriamycin sensitivity in a panel of breast cancer cell lines and is markedly up-regulated in parental sensitive MCF-7 cell lines after receiving adriamycin treatment.	24184505	https://www.ncbi.nlm.nih.gov/pubmed/?term=24184505
ARA	BX537613.1	https://www.ncbi.nlm.nih.gov/nuccore/31874461	N/A	N/A	Liver Cancer	114550	http://www.omim.org/entry/114550?search=HCC&highlight=hcc	Adriamycin	D01885	http://www.genome.jp/dbget-bin/www_bget?drug:D01885	DB11616	https://www.drugbank.ca/drugs/DB11616	94770	http://www.ebi.ac.uk/chebi/searchId.do?chebiId=94770	Adriamycin treatment	HepG2 and adriamycin resistant Hep2/ADR cell lines	Human	ARA expression is significantly associated with adriamycin sensitivity in a panel of liver cancer cell lines and is markedly up-regulated in parental sensitive HepG2 cell lines after receiving adriamycin treatment.	24184505	https://www.ncbi.nlm.nih.gov/pubmed/?term=24184505
Arid2-IR	N/A	N/A	N/A	N/A	Renal Fibrosis and Inflammation	N/A	N/A	Interleukin-1β (IL-1β)	N/A	N/A	N/A	N/A	N/A	N/A	Interleukin-1β (IL-1β) stimulation	mouse tubular epithelial cells (mTECs)	Mouse	Knockdown of Arid2-IR in mTECs has no effect on TGF-β1-induced fibrotic responses in vitro.	25743111	https://www.ncbi.nlm.nih.gov/pubmed/?term=25743111
ASncmtRNA-2	N/A	N/A	N/A	N/A	Diabetic nephropathy (DN)	N/A	N/A	Glucose	D00009	http://www.genome.jp/dbget-bin/www_bget?cpd:C00293	N/A	N/A	17234	http://www.ebi.ac.uk/chebi/searchId.do?chebiId=CHEBI:17234	glucose stimuli	human renal mesangial cells (HRMCs)	Human	In cultured human renal mesangial cells (HRMCs), ASncmtRNA-2 was upregulated by high glucose stimuli in a time-dependent manner.	28352334	https://www.ncbi.nlm.nih.gov/pubmed/?term=28352334
AY007370	AY007370	https://www.ncbi.nlm.nih.gov/nuccore/AY007370	N/A	N/A	Lung Fibrosis	178500	http://www.omim.org/entry/178500?search=Lung%20Fibrosis&highlight=pulmonary%20lung%20fibrosi%20pulmonic	Bleomycin	C06854	http://www.genome.jp/dbget-bin/www_bget?cpd:C06854	DB00290	https://www.drugbank.ca/drugs/DB00290	22907	http://www.ebi.ac.uk/chebi/searchId.do?chebiId=22907	Bleomycin treatment (5 mg/kg)	Sprague Dawley (SD) rats	Mouse	up-regulated	23732278	https://www.ncbi.nlm.nih.gov/pubmed/?term=23732278
BALR-2	NR_110088	https://www.ncbi.nlm.nih.gov/nuccore/NR_110088	N/A	N/A	B-lymphoblastic Leukemia	N/A	N/A	Dexamethasone	D00292	http://www.genome.jp/dbget-bin/www_bget?drug:D00292	DB01234	https://www.drugbank.ca/drugs/DB01234	41879	http://www.ebi.ac.uk/chebi/searchId.do?chebiId=41879	Dexamethasone treatment	RS4;11 and NALM6 cell lines	Human	down-regulated	25681502	https://www.ncbi.nlm.nih.gov/pubmed/?term=25681502
BALR-2	NR_110088	https://www.ncbi.nlm.nih.gov/nuccore/NR_110088	N/A	N/A	B-lymphoblastic Leukemia	N/A	N/A	Predncisolone	N/A	N/A	N/A	N/A	N/A	N/A	Predncisolone treatment	RS4;11 and NALM6 cell lines	Human	down-regulated	25681502	https://www.ncbi.nlm.nih.gov/pubmed/?term=25681502
BANCR	NR_047671.2	http://www.ncbi.nlm.nih.gov/nuccore/NR_047671.2	N/A	N/A	Colorectal Cancer	114500	http://www.omim.org/entry/114500?search=Colon%20Cancer&highlight=colonic%20colon%20cancerous%20cancer	Fentanyl	D00320	http://www.genome.jp/dbget-bin/www_bget?drug:D00320	DB00813	https://www.drugbank.ca/drugs/DB00813	119915	http://www.ebi.ac.uk/chebi/searchId.do?chebiId=119915	Fentanyl treatment	LOVO and SW480 cell lines	Human	Around 3.5-fold and 3.0-fold increase of BANCR expression were detected in LOVO and SW480 cells respectively under the treatment with 50 ng/ml fentanyl.	26296467	https://www.ncbi.nlm.nih.gov/pubmed/?term=26296467
BANCR	NR_047671.2	http://www.ncbi.nlm.nih.gov/nuccore/NR_047671.2	N/A	N/A	Lung Cancer	211980	http://www.omim.org/entry/211980?search=Lung%20Adenocarcinoma&highlight=lung%20pulmonary%20adenocarcinomatous%20adenocarcinoma%20pulmonic	Radiation	N/A	N/A	N/A	N/A	N/A	N/A	Radiation treatment	C57BL/6 mice	Mouse	BANCR expression was significantly increased in C57BL/6 mice receiving radiation therapy (P<0.05)compared with control group.	25960219	https://www.ncbi.nlm.nih.gov/pubmed/?term=25960219
BC036914	BC036914	https://www.ncbi.nlm.nih.gov/nuccore/BC036914	N/A	N/A	Cancer	N/A	N/A	Low-dose ionizing radiation (LDIR)	N/A	N/A	N/A	N/A	N/A	N/A	LDIR exposure (gamma rays at a dose rate of 0.0082 Gy/s)	MDA-MB-361, HEK293, U2OS, T47D, and HUVEC cell lines	Human	LncRNAs BC036914,PANDA, BX647881, and PARTICLE showed significantly enhanced transcription following irradiation.	25900080	https://www.ncbi.nlm.nih.gov/pubmed/?term=25900080
BC088752	BC088752	https://www.ncbi.nlm.nih.gov/nuccore/BC088752	N/A	N/A	Lung Fibrosis	178500	http://www.omim.org/entry/178500?search=Lung%20Fibrosis&highlight=pulmonary%20lung%20fibrosi%20pulmonic	Bleomycin	C06854	http://www.genome.jp/dbget-bin/www_bget?cpd:C06854	DB00290	https://www.drugbank.ca/drugs/DB00290	22907	http://www.ebi.ac.uk/chebi/searchId.do?chebiId=22907	Bleomycin treatment (5 mg/kg)	Sprague Dawley (SD) rats	Mouse	down-regulated	23732278	https://www.ncbi.nlm.nih.gov/pubmed/?term=23732278
BC091243	BC091243	https://www.ncbi.nlm.nih.gov/nuccore/BC091243	N/A	N/A	Lung Fibrosis	178500	http://www.omim.org/entry/178500?search=Lung%20Fibrosis&highlight=pulmonary%20lung%20fibrosi%20pulmonic	Bleomycin	C06854	http://www.genome.jp/dbget-bin/www_bget?cpd:C06854	DB00290	https://www.drugbank.ca/drugs/DB00290	22907	http://www.ebi.ac.uk/chebi/searchId.do?chebiId=22907	Bleomycin treatment (5 mg/kg)	Sprague Dawley (SD) rats	Mouse	up-regulated	23732278	https://www.ncbi.nlm.nih.gov/pubmed/?term=23732278
BC166600	BC166600	https://www.ncbi.nlm.nih.gov/nuccore/BC166600	N/A	N/A	Lung Fibrosis	178500	http://www.omim.org/entry/178500?search=Lung%20Fibrosis&highlight=pulmonary%20lung%20fibrosi%20pulmonic	Bleomycin	C06854	http://www.genome.jp/dbget-bin/www_bget?cpd:C06854	DB00290	https://www.drugbank.ca/drugs/DB00290	22907	http://www.ebi.ac.uk/chebi/searchId.do?chebiId=22907	Bleomycin treatment (5 mg/kg)	Sprague Dawley (SD) rats	Mouse	up-regulated	23732278	https://www.ncbi.nlm.nih.gov/pubmed/?term=23732278
BC200	BC200	https://www.ncbi.nlm.nih.gov/nuccore/BC200	N/A	N/A	Glioma	137800	http://www.omim.org/entry/137800?search=Glioblastoma&highlight=glioblastoma	Doxorubicin	C01661	http://www.kegg.jp/dbget-bin/www_bget?C01661	DB00997	https://www.drugbank.ca/drugs/DB00997	28748	http://www.ebi.ac.uk/chebi/searchId.do?chebiId=28748	Doxorubicin treatment	U251 and U87 cell lines	Human	down-regulated	25645334	https://www.ncbi.nlm.nih.gov/pubmed/?term=25645334
BCYRN1	NR_001568.1	https://www.ncbi.nlm.nih.gov/nuccore/NR_001568.1	NONHSAT070566.2	http://www.noncode.org/show_rna.php?id=NONHSAT070566&version=2&utd=1#	Asthma	600807	http://www.omim.org/entry/600807?search=asthma&highlight=asthma	Dexamethasone	D00292	http://www.genome.jp/dbget-bin/www_bget?drug:D00292	DB01234	https://www.drugbank.ca/drugs/DB01234	41879	http://www.ebi.ac.uk/chebi/searchId.do?chebiId=41879	Dexamethasone + FCS treatment	ASM cells	Human	up-regulated	24886442	https://www.ncbi.nlm.nih.gov/pubmed/?term=24886442
BCYRN1	NR_001568.1	https://www.ncbi.nlm.nih.gov/nuccore/NR_001568.1	NONHSAT070566.2	http://www.noncode.org/show_rna.php?id=NONHSAT070566&version=2&utd=1#	Asthma	600807	http://www.omim.org/entry/600807?search=asthma&highlight=asthma	Foetal Calf Serum (FCS)	N/A	N/A	N/A	N/A	N/A	N/A	FCS treatment	ASM cells	Human	down-regulated	24886442	https://www.ncbi.nlm.nih.gov/pubmed/?term=24886442
BDNF-AS	NR_002832.2	https://www.ncbi.nlm.nih.gov/nuccore/NR_002832.2	NONHSAT018491.2	http://www.noncode.org/show_rna.php?id=NONHSAT018491&version=2&utd=1#	Neurotoxicity	N/A	N/A	Bupivacaine	C07529	http://www.genome.jp/dbget-bin/www_bget?cpd:C07529	DB00297	https://www.drugbank.ca/drugs/DB00297	77431	http://www.ebi.ac.uk/chebi/searchId.do?chebiId=77431	Bupivacaine treatment	DRG neurons	Mouse	BDNF-AS downregulation was shown to significantly rescue apoptosis after bupivacaine-induced neurotoxicity.	27133058	https://www.ncbi.nlm.nih.gov/pubmed/?term=27133058
BDNF-AS	NR_002832.2	https://www.ncbi.nlm.nih.gov/nuccore/NR_002832.2	NONHSAT018491.2	http://www.noncode.org/show_rna.php?id=NONHSAT018491&version=2&utd=1#	Neurotoxicity	N/A	N/A	Ketamine	D08098	http://www.genome.jp/dbget-bin/www_bget?drug:D08098	DB01221	https://www.drugbank.ca/drugs/DB01221	6121	http://www.ebi.ac.uk/chebi/searchId.do?chebiId=6121	Ketamine treatment	neural stem cells	Mouse	BDNF-AS downregulation significantly promoted neurite outgrowth after ketamine-induced neurotoxicity.	27470416	https://www.ncbi.nlm.nih.gov/pubmed/?term=27470416
BM742401	BM742401.1	https://www.ncbi.nlm.nih.gov/nucest/BM742401.1	N/A	N/A	chronic lymphocytic leukemia (CLL)	151400	http://www.omim.org/entry/151400?search=chronic%20lymphocytic%20leukemia%20%28CLL%29&highlight=cll%20lymphocyte%20lymphocytic%20leukemia%20leukaemia%20chronic	5-Aza-2-deoxycytidine (5-Aza-dc)	D03665	http://www.genome.jp/dbget-bin/www_bget?drug:D03665	DB01262	https://www.drugbank.ca/drugs/DB01262	50131	http://www.ebi.ac.uk/chebi/searchId.do?chebiId=50131	5-Aza-dc treatment	WAC3CD5+ CLL cell	Human	n the completely methylated WAC3CD5+ CLL cells, 5-Aza-2'-deoxycytidine treatment led to promoter demethylation and re-expression of BM742401 transcript.	27689399	https://www.ncbi.nlm.nih.gov/pubmed/?term=27689399
BMS1P1	NR_003611.2	https://www.ncbi.nlm.nih.gov/nuccore/NR_003611.2	NONHSAT013130.2	http://www.noncode.org/show_rna.php?id=NONHSAT013130&version=2&utd=1#	Prostate Cancer	176807	http://www.omim.org/entry/176807?search=Prostate%20Cancer&highlight=prostatic%20prostate%20cancerous%20cancer	Dihydrotestosterone (DHT)	D07456	http://www.genome.jp/dbget-bin/www_bget?drug:D07456	DB02901	https://www.drugbank.ca/drugs/DB02901	16330	http://www.ebi.ac.uk/chebi/searchId.do?chebiId=16330	DHT treatment	LNCaP cell line	Human	up-regulated	27556357	https://www.ncbi.nlm.nih.gov/pubmed/?term=27556357
BRCA1	N/A	N/A	N/A	N/A	Colon Cancer	114500	http://www.omim.org/entry/114500?search=Colon%20Cancer&highlight=colonic%20colon%20cancerous%20cancer	Vincristine	D08679	http://www.genome.jp/dbget-bin/www_bget?drug:D08679	DB00541	https://www.drugbank.ca/drugs/DB00541	28445	http://www.ebi.ac.uk/chebi/searchId.do?chebiId=28445	Vincristine treatment	HCT-8 cell line	Human	down-regulated	26164760	https://www.ncbi.nlm.nih.gov/pubmed/?term=26164760
BX537481.1	BX537481.1	https://www.ncbi.nlm.nih.gov/nuccore/BX537481.1	N/A	N/A	Cervical Cancer	603956	http://www.omim.org/entry/603956?search=Cervical%20Cancer&highlight=cancerous%20cervical%20cancer	Mitomycin C	D00208	http://www.kegg.jp/dbget-bin/www_bget?D00208	DB00305	https://www.drugbank.ca/drugs/DB00305	27504	http://www.ebi.ac.uk/chebi/searchId.do?chebiId=27504	Mitomycin Ctreatment	HeLa cell line	Human	up-regulated	22532836	https://www.ncbi.nlm.nih.gov/pubmed/?term=22532836
BX647881	BX647881	https://www.ncbi.nlm.nih.gov/nuccore/BX647881	N/A	N/A	Cancer	N/A	N/A	Low-dose ionizing radiation (LDIR)	N/A	N/A	N/A	N/A	N/A	N/A	LDIR exposure (gamma rays at a dose rate of 0.0082 Gy/s)	MDA-MB-361, HEK293, U2OS, T47D, and HUVEC cell lines	Human	LncRNAs BC036914,PANDA, BX647881, and PARTICLE showed significantly enhanced transcription following irradiation.	25900080	https://www.ncbi.nlm.nih.gov/pubmed/?term=25900080
C20orf197	LN608763.1	https://www.ncbi.nlm.nih.gov/nuccore/685844610	N/A	N/A	Cancer	N/A	N/A	Low-dose ionizing radiation (LDIR)	N/A	N/A	N/A	N/A	N/A	N/A	LDIR exposure (10 Gy)	EpiDermFT human skin model	Human	Several significantly differentially expressed genes were identified between control and LDIR groups.	25920611	https://www.ncbi.nlm.nih.gov/pubmed/?term=25920611
c6orf147	N/A	N/A	N/A	N/A	Prostate Cancer	176807	http://www.omim.org/entry/176807?search=Prostate%20Cancer&highlight=prostatic%20prostate%20cancerous%20cancer	Genistein	C06563	http://www.kegg.jp/dbget-bin/www_bget?C06563	DB01645	https://www.drugbank.ca/drugs/DB01645	28088	http://www.ebi.ac.uk/chebi/searchId.do?chebiId=28088	Genistein treatment	PC3 and DU145 cell lines	Human	down-regulated	23936419	https://www.ncbi.nlm.nih.gov/pubmed/?term=23936419
CAR10	HG975387.1	https://www.ncbi.nlm.nih.gov/nuccore/631786494	N/A	N/A	Lung Cancer	211980	http://www.omim.org/entry/211980?search=Lung%20Adenocarcinoma&highlight=lung%20pulmonary%20adenocarcinomatous%20adenocarcinoma%20pulmonic	Air Pollution	N/A	N/A	N/A	N/A	N/A	N/A	smoky coal combustion	tumor tissues and the counterpart adjacent normal lung tissues from ten patients with NSCLCs	Human	The lncRNA CAR intergenic 10 (CAR10) was up-regulated in 39/62 (62.9%) of the Xuanwei patients, which was much higher than in patients from control regions (32/86, 37.2%; p=0.002).	27322209	https://www.ncbi.nlm.nih.gov/pubmed/?term=27322209
CASC2	NR_026939.1	https://www.ncbi.nlm.nih.gov/nuccore/NR_026939.1	NONHSAT016550.2	http://www.noncode.org/show_rna.php?id=NONHSAT016550&version=2&utd=1#	Cervical Cancer	603956	http://www.omim.org/entry/603956?search=Cervical%20Cancer&highlight=cancerous%20cervical%20cancer	Cisplatin	C06911	http://www.kegg.jp/dbget-bin/www_bget?C06911	DB00515	https://www.drugbank.ca/drugs/DB00515	27899	http://www.ebi.ac.uk/chebi/searchId.do?chebiId=27899	Cisplatin treatment	HeLa/DDP and CaSki/DDP	Human	CACS2 overexpression could sensitize DDP-resistant cervical cancer cell to DDP.	28495512	https://www.ncbi.nlm.nih.gov/pubmed/?term=28495512
CASC2	NR_026939.1	https://www.ncbi.nlm.nih.gov/nuccore/NR_026939.1	NONHSAT016550.2	http://www.noncode.org/show_rna.php?id=NONHSAT016550&version=2&utd=1#	Glioma	137800	http://www.omim.org/entry/137800?search=Glioblastoma&highlight=glioblastoma	Temozolomide	D06067	http://www.genome.jp/dbget-bin/www_bget?drug:D06067	DB00853	https://www.drugbank.ca/drugs/DB00853	72564	http://www.ebi.ac.uk/chebi/searchId.do?chebiId=72564	Temozolomide treatment	TMZ-resistant glioma tissues	Human	CACS2 overexpression could sensitize TMZ-resistant glioma cells to TMZ, while CACS2 knockdown exerted the opposite function.	28121023	https://www.ncbi.nlm.nih.gov/pubmed/?term=28121023
CCAT1	NR_108049.1	http://www.ncbi.nlm.nih.gov/nuccore/NR_108049.1	NONHSAT147661.2	http://www.noncode.org/show_rna.php?id=NONHSAT147661&version=2&utd=1#	nasopharynx cancer	607107	http://www.omim.org/entry/607107?search=nasopharynx%20cancer&highlight=nasopharynx%20cancerous%20nasopharyngeal%20cancer	Paclitaxel	D00491	http://www.kegg.jp/dbget-bin/www_bget?D00491	DB01229	https://www.drugbank.ca/drugs/DB01229	45863	http://www.ebi.ac.uk/chebi/searchId.do?chebiId=45863	paclitaxel treatment	CNE1 and CNE2 cell lines	Human	The upregulated CCAT1 results in significantly enhancing paclitaxel resistance in nasopharyngeal cancer cells.	28358263	https://www.ncbi.nlm.nih.gov/pubmed/?term=28358263
CCAT1	NR_108049.1	http://www.ncbi.nlm.nih.gov/nuccore/NR_108049.1	NONHSAT147661.2	http://www.noncode.org/show_rna.php?id=NONHSAT147661&version=2&utd=1#	Lung Adenocarcinoma	211980	http://www.omim.org/entry/211980?search=Lung%20Adenocarcinoma&highlight=lung%20pulmonary%20adenocarcinomatous%20adenocarcinoma%20pulmonic	Docetaxel	C11231	http://www.kegg.jp/dbget-bin/www_bget?C11231	DB01248	https://www.drugbank.ca/drugs/DB01248	4672	http://www.ebi.ac.uk/chebi/searchId.do?chebiId=4672	Docetaxel treatment	SPC-A1 and H1299 cell lines	Human	MTT assays revealed enhanced proliferation of SPC-A1(or H1299) cells transfected with CCAT1 compared with NC-transfected cells when exposed to different concentrations of docetaxel.	27566568	https://www.ncbi.nlm.nih.gov/pubmed/?term=27566568
CCAT1	NR_108049.1	http://www.ncbi.nlm.nih.gov/nuccore/NR_108049.1	NONHSAT147661.2	http://www.noncode.org/show_rna.php?id=NONHSAT147661&version=2&utd=1#	Lung Cancer	211980	http://www.omim.org/entry/211980?search=Lung%20Adenocarcinoma&highlight=lung%20pulmonary%20adenocarcinomatous%20adenocarcinoma%20pulmonic	Cigarette Smoke Eaxtract (CSE)	N/A	N/A	N/A	N/A	N/A	N/A	CSE exposure	HBE cell line	Human	Depletion of CCAT1 attenuated the CSE-induced decreases of miR-218 levels, suggesting that miR-218 is negatively regulated by CCAT1 in HBE cells exposed to CSE.	27212446	https://www.ncbi.nlm.nih.gov/pubmed/?term=27212446
CCAT1	NR_108049.1	http://www.ncbi.nlm.nih.gov/nuccore/NR_108049.1	NONHSAT147661.2	http://www.noncode.org/show_rna.php?id=NONHSAT147661&version=2&utd=1#	Lung Cancer	211980	http://www.omim.org/entry/211980?search=Lung%20Adenocarcinoma&highlight=lung%20pulmonary%20adenocarcinomatous%20adenocarcinoma%20pulmonic	Cigarette Smoke Eaxtract (CSE)	N/A	N/A	N/A	N/A	N/A	N/A	CSE exposure	HBE cell line	Human	With acute and chronic treatment of HBE cells, cigarette smoke extract induced increases of CCAT1.	28184029	https://www.ncbi.nlm.nih.gov/pubmed/?term=28184029
CCAT1	NR_108049.1	http://www.ncbi.nlm.nih.gov/nuccore/NR_108049.1	NONHSAT147661.2	http://www.noncode.org/show_rna.php?id=NONHSAT147661&version=2&utd=1#	Head and Neck Squamous Cell Carcinoma (HNSCC)	275355	http://www.omim.org/entry/275355?search=Head%20and%20Neck%20Squamous%20Cell%20Carcinoma%20%28HNSCC%29&highlight=head%20neck%20carcinomatous%20cell%20squamous%20carcinoma%20hnscc	HPV16	N/A	N/A	N/A	N/A	N/A	N/A	HPV infection	HNSCC patients	Human	HOTAIR, PROM1, CCAT1, and MUC19 levels, determined by qRT-PCR were inversely correlated with MDSCs collection of HPV-associated HNSCC in 2 independent patient cohorts.	28159935	https://www.ncbi.nlm.nih.gov/pubmed/?term=28159935
CCDC147-AS1	NR_108036.1	https://www.ncbi.nlm.nih.gov/nuccore/563580333	NONHSAT016234.2	http://www.noncode.org/show_rna.php?id=NONHSAT016234&version=2&utd=1#	Osteoarthritis	140600	http://www.omim.org/entry/140600?search=Osteoarthritis&highlight=osteoarthriti	Interleukin-1β (IL-1β)	N/A	N/A	N/A	N/A	N/A	N/A	Interleukin-1β (IL-1β) stimulation	patients with hip OA, knee OA and fracture of the neck of the femur without OA.	Human	up-regulated	27023358	https://www.ncbi.nlm.nih.gov/pubmed/?term=27023358
CCDC147-AS1	NR_108036.1	https://www.ncbi.nlm.nih.gov/nuccore/563580333	NONHSAT016234.2	http://www.noncode.org/show_rna.php?id=NONHSAT016234&version=2&utd=1#	Osteoarthritis	140600	http://www.omim.org/entry/140600?search=Osteoarthritis&highlight=osteoarthriti	Interleukin-1β (IL-1β)	N/A	N/A	N/A	N/A	N/A	N/A	Interleukin-1β (IL-1β) stimulation	patients with hip OA, knee OA and fracture of the neck of the femur without OA.	Human	up-regulated	27023358	https://www.ncbi.nlm.nih.gov/pubmed/?term=27023358
CDKN2B-AS1	NR_003529.3	http://www.ncbi.nlm.nih.gov/nuccore/NR_003529.3	NONHSAT130413.2	http://www.noncode.org/show_rna.php?id=NONHSAT130413&version=2&utd=1#	Laryngeal Squamous Cell Carcinoma	275355	http://www.omim.org/entry/275355?search=Laryngeal%20Squamous%20Cell%20Carcinoma&highlight=laryngeal%20carcinomatous%20larynx%20cell%20squamous%20carcinoma	Cisplatin	C06911	http://www.kegg.jp/dbget-bin/www_bget?C06911	DB00515	https://www.drugbank.ca/drugs/DB00515	27899	http://www.ebi.ac.uk/chebi/searchId.do?chebiId=27899	cisplatin treatment	laryngeal tumor and adjacent normal tissue	Human	The expressions of lncRNA CDKN2B-AS1 were dramatically reduced with the increasing concentration of cisplatin and also lengthening of the treatment duration.	25257554	https://www.ncbi.nlm.nih.gov/pubmed/?term=25257554
CDKN2B-AS1	NR_003529.3	http://www.ncbi.nlm.nih.gov/nuccore/NR_003529.3	NONHSAT130413.2	http://www.noncode.org/show_rna.php?id=NONHSAT130413&version=2&utd=1#	Laryngeal Squamous Cell Carcinoma	275355	http://www.omim.org/entry/275355?search=Laryngeal%20Squamous%20Cell%20Carcinoma&highlight=laryngeal%20carcinomatous%20larynx%20cell%20squamous%20carcinoma	Paclitaxel	D00491	http://www.kegg.jp/dbget-bin/www_bget?D00491	DB01229	https://www.drugbank.ca/drugs/DB01229	45863	http://www.ebi.ac.uk/chebi/searchId.do?chebiId=45863	paclitaxel treatment	laryngeal tumor and adjacent normal tissue	Human	The expressions of lncRNA CDKN2B-AS1 were dramatically reduced with the increasing concentration of paclitaxel and also lengthening of the treatment duration.	25257554	https://www.ncbi.nlm.nih.gov/pubmed/?term=25257554
CDKN2B-AS1	NR_003529.3	http://www.ncbi.nlm.nih.gov/nuccore/NR_003529.3	NONHSAT130413.2	http://www.noncode.org/show_rna.php?id=NONHSAT130413&version=2&utd=1#	Esophageal Squamous Cell Carcinoma	133239	http://www.omim.org/entry/133239?search=Esophageal%20Carcinoma&highlight=carcinomatous%20carcinoma%20esophageal	β-Elemene	N/A	N/A	N/A	N/A	62854	http://www.ebi.ac.uk/chebi/searchId.do?chebiId=CHEBI:62854	β-Elemene treatment	ECA-109 cell line	Human	On treatment with β-elemene, the proliferation of ECA-109 cells was notably inhibited, and about 85% of the lncRNAs showed higher expression levels in ECA-109 cells than in those untreated cells, from which, CDKN2B-AS1 was screened out.	25646744	https://www.ncbi.nlm.nih.gov/pubmed/?term=25646744
CHIAP3	N/A	N/A	NONHSAT005175.2	http://www.noncode.org/show_rna.php?id=NONHSAT005175&version=2&utd=1#	Osteoarthritis	140600	http://www.omim.org/entry/140600?search=Osteoarthritis&highlight=osteoarthriti	Interleukin-1β (IL-1β)	N/A	N/A	N/A	N/A	N/A	N/A	Interleukin-1β (IL-1β) stimulation	patients with hip OA, knee OA and fracture of the neck of the femur without OA.	Human	up-regulated	27023358	https://www.ncbi.nlm.nih.gov/pubmed/?term=27023358
CHIAP3	N/A	N/A	NONHSAT005175.2	http://www.noncode.org/show_rna.php?id=NONHSAT005175&version=2&utd=1#	Osteoarthritis	140600	http://www.omim.org/entry/140600?search=Osteoarthritis&highlight=osteoarthriti	Interleukin-1β (IL-1β)	N/A	N/A	N/A	N/A	N/A	N/A	Interleukin-1β (IL-1β) stimulation	patients with hip OA, knee OA and fracture of the neck of the femur without OA.	Human	up-regulated	27023358	https://www.ncbi.nlm.nih.gov/pubmed/?term=27023358
CR592483	CR592483.1	https://www.ncbi.nlm.nih.gov/nuccore/CR592483.1?report=genbank	N/A	N/A	Cardiovascular Disease	N/A	N/A	Clopidogrel	D00769	http://www.genome.jp/dbget-bin/www_bget?drug:D00769	DB00758	https://www.drugbank.ca/drugs/DB00758	37941	http://www.ebi.ac.uk/chebi/searchId.do?chebiId=37941	Clopidogrel treatment	HUVEC cell line	Human	down-regulated	25761653	https://www.ncbi.nlm.nih.gov/pubmed/?term=25761653
CR619813	CR619813.1	https://www.ncbi.nlm.nih.gov/nuccore/CR619813.1?report=genbank	N/A	N/A	Pancreatic Cancer	260350	http://www.omim.org/entry/260350?search=Pancreatic%20Cancer&highlight=pancreatic%20cancerous%20cancer%20pancreas	Gemcitabine	D02368	http://www.genome.jp/dbget-bin/www_bget?drug:D02368	DB00441	https://www.drugbank.ca/drugs/DB00441	175901	http://www.ebi.ac.uk/chebi/searchId.do?chebiId=175901	Gemcitabine treatment	SW1990 and SW1990/GZ cell lines	Human	down-regulated	25755691	https://www.ncbi.nlm.nih.gov/pubmed/?term=25755691
CRNDE	N/A	N/A	NONHSAT142608.2	http://www.noncode.org/show_rna.php?id=NONHSAT142608&version=2&utd=1#	Colorectal Cancer	114500	http://www.omim.org/entry/114500?search=Colon%20Cancer&highlight=colonic%20colon%20cancerous%20cancer	oxaliplatin	D01790	http://www.genome.jp/dbget-bin/www_bget?drug:D01790	DB00526	https://www.drugbank.ca/drugs/DB00526	31941	http://www.ebi.ac.uk/chebi/searchId.do?chebiId=31941	Oxaliplatin treatment	SW480, HCT116 and HT-29 cell lines	Human	Knockdown of CRNDE with OXA treatment decreased cell viability and promoted DNA damage and cell apoptosis.	28115855	https://www.ncbi.nlm.nih.gov/pubmed/?term=28115855
CROCCP3	NR_023386.1	https://www.ncbi.nlm.nih.gov/nuccore/NR_023386.1	NONHSAT001125.2	http://www.noncode.org/show_rna.php?id=NONHSAT001125&version=2&utd=1#	Osteoarthritis	140600	http://www.omim.org/entry/140600?search=Osteoarthritis&highlight=osteoarthriti	Interleukin-1β (IL-1β)	N/A	N/A	N/A	N/A	N/A	N/A	Interleukin-1β (IL-1β) stimulation	patients with hip OA, knee OA and fracture of the neck of the femur without OA.	Human	down-regulated	27023358	https://www.ncbi.nlm.nih.gov/pubmed/?term=27023358
CTA	N/A	N/A	N/A	N/A	Osteosarcoma	211980	http://www.omim.org/entry/211980?search=Non-Small%20Cell%20Lung%20Cancer&highlight=non%20cancer%20nonsmall%20cell%20cancerous%20lung%20small%20pulmonary%20pulmonic	Doxorubicin	C01661	http://www.kegg.jp/dbget-bin/www_bget?C01661	DB00997	https://www.drugbank.ca/drugs/DB00997	28748	http://www.ebi.ac.uk/chebi/searchId.do?chebiId=28748	Doxorubicin treatment	Saos-2, U-2OS and MG-63 cell lines	Human	Overexpression of lncRNA CTA reduced autophagy and subsequently overcame DOX resistance of OS in vitro and in vivo.	28415557	https://www.ncbi.nlm.nih.gov/pubmed/?term=28415557
CTA-363E6.2	N/A	N/A	NONHSAT140882.2	http://www.noncode.org/show_rna.php?id=NONHSAT140882&version=2&utd=1#	Lung Squamous Cell Carcinoma	211980	http://www.omim.org/entry/211980?search=Lung%20Squamous%20Cell%20Carcinoma&highlight=carcinomatous%20cell%20squamous%20lung%20carcinoma%20pulmonary%20pulmonic	Cisplatin	C06911	http://www.kegg.jp/dbget-bin/www_bget?C06911	DB00515	https://www.drugbank.ca/drugs/DB00515	27899	http://www.ebi.ac.uk/chebi/searchId.do?chebiId=27899	Cisplatin treatment	Lung SCC patients	Human	up-regulated	25250788	https://www.ncbi.nlm.nih.gov/pubmed/?term=25250788
CTB-35F21.1	N/A	N/A	NONHSAT104121.2	http://www.noncode.org/show_rna.php?id=NONHSAT104121&version=2&utd=1#	Asthma	600807	http://www.omim.org/entry/600807?search=asthma&highlight=asthma	Dexamethasone	D00292	http://www.genome.jp/dbget-bin/www_bget?drug:D00292	DB01234	https://www.drugbank.ca/drugs/DB01234	41879	http://www.ebi.ac.uk/chebi/searchId.do?chebiId=41879	Dexamethasone + FCS treatment	ASM cells	Human	down-regulated	24886442	https://www.ncbi.nlm.nih.gov/pubmed/?term=24886442
CTB-35F21.1	N/A	N/A	NONHSAT104121.2	http://www.noncode.org/show_rna.php?id=NONHSAT104121&version=2&utd=1#	Asthma	600807	http://www.omim.org/entry/600807?search=asthma&highlight=asthma	Foetal Calf Serum (FCS)	N/A	N/A	N/A	N/A	N/A	N/A	FCS treatment	ASM cells	Human	down-regulated	24886442	https://www.ncbi.nlm.nih.gov/pubmed/?term=24886442
CTB-35F21.2	N/A	N/A	NONHSAT104126.2	http://www.noncode.org/show_rna.php?id=NONHSAT104126&version=2&utd=1#	Asthma	600807	http://www.omim.org/entry/600807?search=asthma&highlight=asthma	Dexamethasone	D00292	http://www.genome.jp/dbget-bin/www_bget?drug:D00292	DB01234	https://www.drugbank.ca/drugs/DB01234	41879	http://www.ebi.ac.uk/chebi/searchId.do?chebiId=41879	Dexamethasone + FCS treatment	ASM cells	Human	down-regulated	24886442	https://www.ncbi.nlm.nih.gov/pubmed/?term=24886442
CTB-35F21.2	N/A	N/A	NONHSAT104126.2	http://www.noncode.org/show_rna.php?id=NONHSAT104126&version=2&utd=1#	Asthma	600807	http://www.omim.org/entry/600807?search=asthma&highlight=asthma	Foetal Calf Serum (FCS)	N/A	N/A	N/A	N/A	N/A	N/A	FCS treatment	ASM cells	Human	down-regulated	24886442	https://www.ncbi.nlm.nih.gov/pubmed/?term=24886442
CTB-43E15.1	N/A	N/A	NONHSAT105198.2	http://www.noncode.org/show_rna.php?id=NONHSAT105198&version=2&utd=1#	Asthma	600807	http://www.omim.org/entry/600807?search=asthma&highlight=asthma	Dexamethasone	D00292	http://www.genome.jp/dbget-bin/www_bget?drug:D00292	DB01234	https://www.drugbank.ca/drugs/DB01234	41879	http://www.ebi.ac.uk/chebi/searchId.do?chebiId=41879	Dexamethasone + FCS treatment	ASM cells	Human	down-regulated	24886442	https://www.ncbi.nlm.nih.gov/pubmed/?term=24886442
CTB-43E15.1	N/A	N/A	NONHSAT105198.2	http://www.noncode.org/show_rna.php?id=NONHSAT105198&version=2&utd=1#	Asthma	600807	http://www.omim.org/entry/600807?search=asthma&highlight=asthma	Foetal Calf Serum (FCS)	N/A	N/A	N/A	N/A	N/A	N/A	FCS treatment	ASM cells	Human	down-regulated	24886442	https://www.ncbi.nlm.nih.gov/pubmed/?term=24886442
CTB-43E15.3	N/A	N/A	NONHSAT105204.2	http://www.noncode.org/show_rna.php?id=NONHSAT105204&version=2&utd=1#	Asthma	600807	http://www.omim.org/entry/600807?search=asthma&highlight=asthma	Dexamethasone	D00292	http://www.genome.jp/dbget-bin/www_bget?drug:D00292	DB01234	https://www.drugbank.ca/drugs/DB01234	41879	http://www.ebi.ac.uk/chebi/searchId.do?chebiId=41879	Dexamethasone + FCS treatment	ASM cells	Human	down-regulated	24886442	https://www.ncbi.nlm.nih.gov/pubmed/?term=24886442
CTB-43E15.3	N/A	N/A	NONHSAT105204.2	http://www.noncode.org/show_rna.php?id=NONHSAT105204&version=2&utd=1#	Asthma	600807	http://www.omim.org/entry/600807?search=asthma&highlight=asthma	Foetal Calf Serum (FCS)	N/A	N/A	N/A	N/A	N/A	N/A	FCS treatment	ASM cells	Human	down-regulated	24886442	https://www.ncbi.nlm.nih.gov/pubmed/?term=24886442
CTC-255N20.1	N/A	N/A	NONHSAT104419.2	http://www.noncode.org/show_rna.php?id=NONHSAT104419&version=2&utd=1#	Osteoarthritis	140600	http://www.omim.org/entry/140600?search=Osteoarthritis&highlight=osteoarthriti	Interleukin-1β (IL-1β)	N/A	N/A	N/A	N/A	N/A	N/A	Interleukin-1β (IL-1β) stimulation	patients with hip OA, knee OA and fracture of the neck of the femur without OA.	Human	down-regulated	27023358	https://www.ncbi.nlm.nih.gov/pubmed/?term=27023358
CTC-325J23.3	N/A	N/A	N/A	N/A	Asthma	600807	http://www.omim.org/entry/600807?search=asthma&highlight=asthma	Dexamethasone	D00292	http://www.genome.jp/dbget-bin/www_bget?drug:D00292	DB01234	https://www.drugbank.ca/drugs/DB01234	41879	http://www.ebi.ac.uk/chebi/searchId.do?chebiId=41879	Dexamethasone + FCS treatment	ASM cells	Human	up-regulated	24886442	https://www.ncbi.nlm.nih.gov/pubmed/?term=24886442
CTC-325J23.3	N/A	N/A	N/A	N/A	Asthma	600807	http://www.omim.org/entry/600807?search=asthma&highlight=asthma	Foetal Calf Serum (FCS)	N/A	N/A	N/A	N/A	N/A	N/A	FCS treatment	ASM cells	Human	up-regulated	24886442	https://www.ncbi.nlm.nih.gov/pubmed/?term=24886442
CTC-338M12.5	N/A	N/A	NONHSAT105874.2	http://www.noncode.org/show_rna.php?id=NONHSAT105874&version=2&utd=1#	Pancreatic Cancer	260350	http://www.omim.org/entry/260350?search=Pancreatic%20Cancer&highlight=pancreatic%20cancerous%20cancer%20pancreas	Gemcitabine	D02368	http://www.genome.jp/dbget-bin/www_bget?drug:D02368	DB00441	https://www.drugbank.ca/drugs/DB00441	175901	http://www.ebi.ac.uk/chebi/searchId.do?chebiId=175901	Gemcitabine treatment	SW1990 and SW1990/GZ cell lines	Human	down-regulated	25755691	https://www.ncbi.nlm.nih.gov/pubmed/?term=25755691
CTD-2008L17.1	N/A	N/A	NONHSAT059387.2	http://www.noncode.org/show_rna.php?id=NONHSAT059387&version=2&utd=1#	Osteoarthritis	140600	http://www.omim.org/entry/140600?search=Osteoarthritis&highlight=osteoarthriti	Interleukin-1β (IL-1β)	N/A	N/A	N/A	N/A	N/A	N/A	Interleukin-1β (IL-1β) stimulation	patients with hip OA, knee OA and fracture of the neck of the femur without OA.	Human	up-regulated	27023358	https://www.ncbi.nlm.nih.gov/pubmed/?term=27023358
CTD-2008L17.1	N/A	N/A	NONHSAT059387.2	http://www.noncode.org/show_rna.php?id=NONHSAT059387&version=2&utd=1#	Osteoarthritis	140600	http://www.omim.org/entry/140600?search=Osteoarthritis&highlight=osteoarthriti	Interleukin-1β (IL-1β)	N/A	N/A	N/A	N/A	N/A	N/A	Interleukin-1β (IL-1β) stimulation	patients with hip OA, knee OA and fracture of the neck of the femur without OA.	Human	up-regulated	27023358	https://www.ncbi.nlm.nih.gov/pubmed/?term=27023358
CTD-2201E18.3	N/A	N/A	NONHSAT101254.2	http://www.noncode.org/show_rna.php?id=NONHSAT101254&version=2&utd=1#	Asthma	600807	http://www.omim.org/entry/600807?search=asthma&highlight=asthma	Dexamethasone	D00292	http://www.genome.jp/dbget-bin/www_bget?drug:D00292	DB01234	https://www.drugbank.ca/drugs/DB01234	41879	http://www.ebi.ac.uk/chebi/searchId.do?chebiId=41879	Dexamethasone + FCS treatment	ASM cells	Human	up-regulated	24886442	https://www.ncbi.nlm.nih.gov/pubmed/?term=24886442
CTD-2201E18.3	N/A	N/A	NONHSAT101254.2	http://www.noncode.org/show_rna.php?id=NONHSAT101254&version=2&utd=1#	Asthma	600807	http://www.omim.org/entry/600807?search=asthma&highlight=asthma	Foetal Calf Serum (FCS)	N/A	N/A	N/A	N/A	N/A	N/A	FCS treatment	ASM cells	Human	down-regulated	24886442	https://www.ncbi.nlm.nih.gov/pubmed/?term=24886442
CTD-2298J14.2	N/A	N/A	NONHSAT036575.2	http://www.noncode.org/show_rna.php?id=NONHSAT036575&version=2&utd=1#	Osteoarthritis	140600	http://www.omim.org/entry/140600?search=Osteoarthritis&highlight=osteoarthriti	Interleukin-1β (IL-1β)	N/A	N/A	N/A	N/A	N/A	N/A	Interleukin-1β (IL-1β) stimulation	patients with hip OA, knee OA and fracture of the neck of the femur without OA.	Human	up-regulated	27023358	https://www.ncbi.nlm.nih.gov/pubmed/?term=27023358
CTD-2298J14.2	N/A	N/A	NONHSAT036575.2	http://www.noncode.org/show_rna.php?id=NONHSAT036575&version=2&utd=1#	Osteoarthritis	140600	http://www.omim.org/entry/140600?search=Osteoarthritis&highlight=osteoarthriti	Interleukin-1β (IL-1β)	N/A	N/A	N/A	N/A	N/A	N/A	Interleukin-1β (IL-1β) stimulation	patients with hip OA, knee OA and fracture of the neck of the femur without OA.	Human	up-regulated	27023358	https://www.ncbi.nlm.nih.gov/pubmed/?term=27023358
CTD-2358C21.4	N/A	N/A	NONHSAT141959.2	http://www.noncode.org/show_rna.php?id=NONHSAT141959&version=2&utd=1#	Osteoarthritis	140600	http://www.omim.org/entry/140600?search=Osteoarthritis&highlight=osteoarthriti	Interleukin-1β (IL-1β)	N/A	N/A	N/A	N/A	N/A	N/A	Interleukin-1β (IL-1β) stimulation	patients with hip OA, knee OA and fracture of the neck of the femur without OA.	Human	up-regulated	27023358	https://www.ncbi.nlm.nih.gov/pubmed/?term=27023358
CUDR	NR_015379.3	https://www.ncbi.nlm.nih.gov/nuccore/NR_015379.3	N/A	N/A	Bladder Carcinoma	109800	http://www.omim.org/entry/109800?search=Bladder%20Cancer&highlight=cancerous%20bladder%20cancer	Cisplatin	C06911	http://www.kegg.jp/dbget-bin/www_bget?C06911	DB00515	https://www.drugbank.ca/drugs/DB00515	27899	http://www.ebi.ac.uk/chebi/searchId.do?chebiId=27899	Cisplatin treatment	UM-UC-2 cell line	Human	Overexpression of UCA1a(CUDR) could antagonize cell apoptosis induced by cisplatin and promote the tumorigenicity of UM-UC-2 cells in vivo.	22576688	https://www.ncbi.nlm.nih.gov/pubmed/?term=22576688
DANCR	NR_024031.1	https://www.ncbi.nlm.nih.gov/nuccore/NR_024031.1	NONHSAT096369.2	http://www.noncode.org/show_rna.php?id=NONHSAT096369&version=2&utd=1#	Asthma	600807	http://www.omim.org/entry/600807?search=asthma&highlight=asthma	Dexamethasone	D00292	http://www.genome.jp/dbget-bin/www_bget?drug:D00292	DB01234	https://www.drugbank.ca/drugs/DB01234	41879	http://www.ebi.ac.uk/chebi/searchId.do?chebiId=41879	Dexamethasone + FCS treatment	ASM cells	Human	up-regulated	24886442	https://www.ncbi.nlm.nih.gov/pubmed/?term=24886442
DANCR	NR_024031.1	https://www.ncbi.nlm.nih.gov/nuccore/NR_024031.1	NONHSAT096369.2	http://www.noncode.org/show_rna.php?id=NONHSAT096369&version=2&utd=1#	Prostate Cancer	176807	http://www.omim.org/entry/176807?search=Prostate%20Cancer&highlight=prostatic%20prostate%20cancerous%20cancer	Enzalutamide	D10218	http://www.genome.jp/dbget-bin/www_bget?drug:D10218	DB08899	https://www.drugbank.ca/drugs/DB08899	68534	http://www.ebi.ac.uk/chebi/searchId.do?chebiId=68534	Enzalutamide treatment	C4-2B and CW22Rv1 cell lines	Human	DANCR expression was increased by enzalutamide treatment.	27191265	https://www.ncbi.nlm.nih.gov/pubmed/?term=27191265
DANCR	NR_024031.1	https://www.ncbi.nlm.nih.gov/nuccore/NR_024031.1	NONHSAT096369.2	http://www.noncode.org/show_rna.php?id=NONHSAT096369&version=2&utd=1#	Asthma	600807	http://www.omim.org/entry/600807?search=asthma&highlight=asthma	Foetal Calf Serum (FCS)	N/A	N/A	N/A	N/A	N/A	N/A	FCS treatment	ASM cells	Human	up-regulated	24886442	https://www.ncbi.nlm.nih.gov/pubmed/?term=24886442
DDX6P	N/A	N/A	NONHSAT034576.2	http://www.noncode.org/show_rna.php?id=NONHSAT034576&version=2&utd=1#	Pancreatic Cancer	260350	http://www.omim.org/entry/260350?search=Pancreatic%20Cancer&highlight=pancreatic%20cancerous%20cancer%20pancreas	Gemcitabine	D02368	http://www.genome.jp/dbget-bin/www_bget?drug:D02368	DB00441	https://www.drugbank.ca/drugs/DB00441	175901	http://www.ebi.ac.uk/chebi/searchId.do?chebiId=175901	Gemcitabine treatment	SW1990 and SW1990/GZ cell lines	Human	down-regulated	25755691	https://www.ncbi.nlm.nih.gov/pubmed/?term=25755691
DGCR5	NR_110533.1	https://www.ncbi.nlm.nih.gov/nuccore/NR_110533.1	NONHSAT083315.2	http://www.noncode.org/show_rna.php?id=NONHSAT083315&version=2&utd=1#	Pancreatic ductal adenocarcinoma (PDAC)	260350	http://www.omim.org/entry/260350?search=Pancreatic%20ductal%20adenocarcinoma%20%28PDAC%29&highlight=pancreatic%20adenocarcinomatous%20ductal%20pdac%20adenocarcinoma%20pancreas	5-Fluorouracil	C07649	http://www.kegg.jp/dbget-bin/www_bget?C07649	DB00544	https://www.drugbank.ca/drugs/DB00544	46345	http://www.ebi.ac.uk/chebi/searchId.do?chebiId=46345	5-Fu treatment	PDAC cells	Human	Ectopic expression of DGCR5 inhibits the proliferation and migration, and promotes 5-FU resistances of PDAC cells.	28620134	https://www.ncbi.nlm.nih.gov/pubmed/?term=28620134
DPRXP2	NG_004848.3	https://www.ncbi.nlm.nih.gov/nuccore/NG_004848.3	NONHSAT112197.2	http://www.noncode.org/show_rna.php?id=NONHSAT112197&version=2&utd=1#	Osteoarthritis	140600	http://www.omim.org/entry/140600?search=Osteoarthritis&highlight=osteoarthriti	Interleukin-1β (IL-1β)	N/A	N/A	N/A	N/A	N/A	N/A	Interleukin-1β (IL-1β) stimulation	patients with hip OA, knee OA and fracture of the neck of the femur without OA.	Human	up-regulated	27023358	https://www.ncbi.nlm.nih.gov/pubmed/?term=27023358
DPRXP2	NG_004848.3	https://www.ncbi.nlm.nih.gov/nuccore/NG_004848.3	NONHSAT112197.2	http://www.noncode.org/show_rna.php?id=NONHSAT112197&version=2&utd=1#	Osteoarthritis	140600	http://www.omim.org/entry/140600?search=Osteoarthritis&highlight=osteoarthriti	Interleukin-1β (IL-1β)	N/A	N/A	N/A	N/A	N/A	N/A	Interleukin-1β (IL-1β) stimulation	patients with hip OA, knee OA and fracture of the neck of the femur without OA.	Human	up-regulated	27023358	https://www.ncbi.nlm.nih.gov/pubmed/?term=27023358
DQ786227	DQ786227.1	https://www.ncbi.nlm.nih.gov/nuccore/DQ786227	NONHSAT148398.1	http://www.noncode.org/show_rna.php?id=NONHSAT148398&version=1&utd=1#	Lung Cancer	211980	http://www.omim.org/entry/211980?search=Lung%20Adenocarcinoma&highlight=lung%20pulmonary%20adenocarcinomatous%20adenocarcinoma%20pulmonic	Benzo(a)pyrene (BaP)	C07535	http://www.genome.jp/dbget-bin/www_bget?cpd:C07535	N/A	N/A	29865	http://www.ebi.ac.uk/chebi/searchId.do?chebiId=CHEBI:29865	BaP exposure	BEAS-2B-T and control cells BEAS-2B-N	Human	Expression of lncRNA-DQ786227 significantly increased in the 30th (1.82 ± 0.15 fold) and 45th (5.25 ± 0.35 fold) passage cells compared with the same passage of vehicle-treated control cells.	24084393	https://www.ncbi.nlm.nih.gov/pubmed/?term=24084393
DYNLRB2-2	N/A	N/A	NONHSAT143883.2	http://www.noncode.org/show_rna.php?id=NONHSAT143883&version=2&utd=1#	Atherosclerosis	108725	http://www.omim.org/entry/108725?search=Atherosclerosis&highlight=atherosclerosi%20atherosclerotic	oxidized low-density lipoprotein (Ox-LDL)	N/A	N/A	N/A	N/A	60151	http://www.ebi.ac.uk/chebi/searchId.do?chebiId=CHEBI:60151	50 μg/ml of Ox-LDL in serum-free RPMI 1640 medium containing 0.3% BSA for 48 h	THP-1 cell line	Human	Ox-LDL induces GPR119 expression by upregulating lincRNA-DYNLRB2-2 in THP-1 macrophages.	24493833	https://www.ncbi.nlm.nih.gov/pubmed/?term=24493833
EFNA3	N/A	N/A	N/A	N/A	Breast Cancer	114480	http://www.omim.org/entry/114480?search=Breast%20Cancer&highlight=cancerous%20breast%20cancer	Hypoxia	N/A	N/A	N/A	N/A	N/A	N/A	Hypoxia treatment	MDA-MB231-EphrinA3-Luc and MDA-MB231-Luc cell lines	Human	Promotes the dissemination of tumor cells	25023702	https://www.ncbi.nlm.nih.gov/pubmed/?term=25023702
ENSG00000078070	N/A	N/A	N/A	N/A	Colon Cancer	114500	http://www.omim.org/entry/114500?search=Colon%20Cancer&highlight=colonic%20colon%20cancerous%20cancer	Vincristine	D08679	http://www.genome.jp/dbget-bin/www_bget?drug:D08679	DB00541	https://www.drugbank.ca/drugs/DB00541	28445	http://www.ebi.ac.uk/chebi/searchId.do?chebiId=28445	Vincristine treatment	HCT-8 cell line	Human	up-regulated	26164760	https://www.ncbi.nlm.nih.gov/pubmed/?term=26164760
ENSG00000087157	N/A	N/A	N/A	N/A	Colon Cancer	114500	http://www.omim.org/entry/114500?search=Colon%20Cancer&highlight=colonic%20colon%20cancerous%20cancer	Vincristine	D08679	http://www.genome.jp/dbget-bin/www_bget?drug:D08679	DB00541	https://www.drugbank.ca/drugs/DB00541	28445	http://www.ebi.ac.uk/chebi/searchId.do?chebiId=28445	Vincristine treatment	HCT-8 cell line	Human	down-regulated	26164760	https://www.ncbi.nlm.nih.gov/pubmed/?term=26164760
ENSG00000089157	N/A	N/A	N/A	N/A	Colon Cancer	114500	http://www.omim.org/entry/114500?search=Colon%20Cancer&highlight=colonic%20colon%20cancerous%20cancer	Vincristine	D08679	http://www.genome.jp/dbget-bin/www_bget?drug:D08679	DB00541	https://www.drugbank.ca/drugs/DB00541	28445	http://www.ebi.ac.uk/chebi/searchId.do?chebiId=28445	Vincristine treatment	HCT-8 cell line	Human	up-regulated	26164760	https://www.ncbi.nlm.nih.gov/pubmed/?term=26164760
ENSG00000100479	N/A	N/A	N/A	N/A	Colon Cancer	114500	http://www.omim.org/entry/114500?search=Colon%20Cancer&highlight=colonic%20colon%20cancerous%20cancer	Vincristine	D08679	http://www.genome.jp/dbget-bin/www_bget?drug:D08679	DB00541	https://www.drugbank.ca/drugs/DB00541	28445	http://www.ebi.ac.uk/chebi/searchId.do?chebiId=28445	Vincristine treatment	HCT-8 cell line	Human	up-regulated	26164760	https://www.ncbi.nlm.nih.gov/pubmed/?term=26164760
ENSG00000105072	N/A	N/A	N/A	N/A	Colon Cancer	114500	http://www.omim.org/entry/114500?search=Colon%20Cancer&highlight=colonic%20colon%20cancerous%20cancer	Vincristine	D08679	http://www.genome.jp/dbget-bin/www_bget?drug:D08679	DB00541	https://www.drugbank.ca/drugs/DB00541	28445	http://www.ebi.ac.uk/chebi/searchId.do?chebiId=28445	Vincristine treatment	HCT-8 cell line	Human	up-regulated	26164760	https://www.ncbi.nlm.nih.gov/pubmed/?term=26164760
ENSG00000105486	N/A	N/A	N/A	N/A	Colon Cancer	114500	http://www.omim.org/entry/114500?search=Colon%20Cancer&highlight=colonic%20colon%20cancerous%20cancer	Vincristine	D08679	http://www.genome.jp/dbget-bin/www_bget?drug:D08679	DB00541	https://www.drugbank.ca/drugs/DB00541	28445	http://www.ebi.ac.uk/chebi/searchId.do?chebiId=28445	Vincristine treatment	HCT-8 cell line	Human	up-regulated	26164760	https://www.ncbi.nlm.nih.gov/pubmed/?term=26164760
ENSG00000105499	N/A	N/A	N/A	N/A	Colon Cancer	114500	http://www.omim.org/entry/114500?search=Colon%20Cancer&highlight=colonic%20colon%20cancerous%20cancer	Vincristine	D08679	http://www.genome.jp/dbget-bin/www_bget?drug:D08679	DB00541	https://www.drugbank.ca/drugs/DB00541	28445	http://www.ebi.ac.uk/chebi/searchId.do?chebiId=28445	Vincristine treatment	HCT-8 cell line	Human	down-regulated	26164760	https://www.ncbi.nlm.nih.gov/pubmed/?term=26164760
ENSG00000113013	N/A	N/A	N/A	N/A	Colon Cancer	114500	http://www.omim.org/entry/114500?search=Colon%20Cancer&highlight=colonic%20colon%20cancerous%20cancer	Vincristine	D08679	http://www.genome.jp/dbget-bin/www_bget?drug:D08679	DB00541	https://www.drugbank.ca/drugs/DB00541	28445	http://www.ebi.ac.uk/chebi/searchId.do?chebiId=28445	Vincristine treatment	HCT-8 cell line	Human	up-regulated	26164760	https://www.ncbi.nlm.nih.gov/pubmed/?term=26164760
ENSG00000113758	N/A	N/A	N/A	N/A	Colon Cancer	114500	http://www.omim.org/entry/114500?search=Colon%20Cancer&highlight=colonic%20colon%20cancerous%20cancer	Vincristine	D08679	http://www.genome.jp/dbget-bin/www_bget?drug:D08679	DB00541	https://www.drugbank.ca/drugs/DB00541	28445	http://www.ebi.ac.uk/chebi/searchId.do?chebiId=28445	Vincristine treatment	HCT-8 cell line	Human	down-regulated	26164760	https://www.ncbi.nlm.nih.gov/pubmed/?term=26164760
ENSG00000114770	N/A	N/A	N/A	N/A	Colon Cancer	114500	http://www.omim.org/entry/114500?search=Colon%20Cancer&highlight=colonic%20colon%20cancerous%20cancer	Vincristine	D08679	http://www.genome.jp/dbget-bin/www_bget?drug:D08679	DB00541	https://www.drugbank.ca/drugs/DB00541	28445	http://www.ebi.ac.uk/chebi/searchId.do?chebiId=28445	Vincristine treatment	HCT-8 cell line	Human	down-regulated	26164760	https://www.ncbi.nlm.nih.gov/pubmed/?term=26164760
ENSG00000114841	N/A	N/A	N/A	N/A	Colon Cancer	114500	http://www.omim.org/entry/114500?search=Colon%20Cancer&highlight=colonic%20colon%20cancerous%20cancer	Vincristine	D08679	http://www.genome.jp/dbget-bin/www_bget?drug:D08679	DB00541	https://www.drugbank.ca/drugs/DB00541	28445	http://www.ebi.ac.uk/chebi/searchId.do?chebiId=28445	Vincristine treatment	HCT-8 cell line	Human	down-regulated	26164760	https://www.ncbi.nlm.nih.gov/pubmed/?term=26164760
ENSG00000122952	N/A	N/A	N/A	N/A	Colon Cancer	114500	http://www.omim.org/entry/114500?search=Colon%20Cancer&highlight=colonic%20colon%20cancerous%20cancer	Vincristine	D08679	http://www.genome.jp/dbget-bin/www_bget?drug:D08679	DB00541	https://www.drugbank.ca/drugs/DB00541	28445	http://www.ebi.ac.uk/chebi/searchId.do?chebiId=28445	Vincristine treatment	HCT-8 cell line	Human	up-regulated	26164760	https://www.ncbi.nlm.nih.gov/pubmed/?term=26164760
ENSG00000125089	N/A	N/A	N/A	N/A	Colon Cancer	114500	http://www.omim.org/entry/114500?search=Colon%20Cancer&highlight=colonic%20colon%20cancerous%20cancer	Vincristine	D08679	http://www.genome.jp/dbget-bin/www_bget?drug:D08679	DB00541	https://www.drugbank.ca/drugs/DB00541	28445	http://www.ebi.ac.uk/chebi/searchId.do?chebiId=28445	Vincristine treatment	HCT-8 cell line	Human	down-regulated	26164760	https://www.ncbi.nlm.nih.gov/pubmed/?term=26164760
ENSG00000128604	N/A	N/A	N/A	N/A	Colon Cancer	114500	http://www.omim.org/entry/114500?search=Colon%20Cancer&highlight=colonic%20colon%20cancerous%20cancer	Vincristine	D08679	http://www.genome.jp/dbget-bin/www_bget?drug:D08679	DB00541	https://www.drugbank.ca/drugs/DB00541	28445	http://www.ebi.ac.uk/chebi/searchId.do?chebiId=28445	Vincristine treatment	HCT-8 cell line	Human	down-regulated	26164760	https://www.ncbi.nlm.nih.gov/pubmed/?term=26164760
ENSG00000132819	N/A	N/A	N/A	N/A	Colon Cancer	114500	http://www.omim.org/entry/114500?search=Colon%20Cancer&highlight=colonic%20colon%20cancerous%20cancer	Vincristine	D08679	http://www.genome.jp/dbget-bin/www_bget?drug:D08679	DB00541	https://www.drugbank.ca/drugs/DB00541	28445	http://www.ebi.ac.uk/chebi/searchId.do?chebiId=28445	Vincristine treatment	HCT-8 cell line	Human	up-regulated	26164760	https://www.ncbi.nlm.nih.gov/pubmed/?term=26164760
ENSG00000140474	N/A	N/A	N/A	N/A	Colon Cancer	114500	http://www.omim.org/entry/114500?search=Colon%20Cancer&highlight=colonic%20colon%20cancerous%20cancer	Vincristine	D08679	http://www.genome.jp/dbget-bin/www_bget?drug:D08679	DB00541	https://www.drugbank.ca/drugs/DB00541	28445	http://www.ebi.ac.uk/chebi/searchId.do?chebiId=28445	Vincristine treatment	HCT-8 cell line	Human	down-regulated	26164760	https://www.ncbi.nlm.nih.gov/pubmed/?term=26164760
ENSG00000160352	N/A	N/A	N/A	N/A	Colon Cancer	114500	http://www.omim.org/entry/114500?search=Colon%20Cancer&highlight=colonic%20colon%20cancerous%20cancer	Vincristine	D08679	http://www.genome.jp/dbget-bin/www_bget?drug:D08679	DB00541	https://www.drugbank.ca/drugs/DB00541	28445	http://www.ebi.ac.uk/chebi/searchId.do?chebiId=28445	Vincristine treatment	HCT-8 cell line	Human	down-regulated	26164760	https://www.ncbi.nlm.nih.gov/pubmed/?term=26164760
ENSG00000161960	N/A	N/A	N/A	N/A	Colon Cancer	114500	http://www.omim.org/entry/114500?search=Colon%20Cancer&highlight=colonic%20colon%20cancerous%20cancer	Vincristine	D08679	http://www.genome.jp/dbget-bin/www_bget?drug:D08679	DB00541	https://www.drugbank.ca/drugs/DB00541	28445	http://www.ebi.ac.uk/chebi/searchId.do?chebiId=28445	Vincristine treatment	HCT-8 cell line	Human	up-regulated	26164760	https://www.ncbi.nlm.nih.gov/pubmed/?term=26164760
ENSG00000168826	N/A	N/A	N/A	N/A	Colon Cancer	114500	http://www.omim.org/entry/114500?search=Colon%20Cancer&highlight=colonic%20colon%20cancerous%20cancer	Vincristine	D08679	http://www.genome.jp/dbget-bin/www_bget?drug:D08679	DB00541	https://www.drugbank.ca/drugs/DB00541	28445	http://www.ebi.ac.uk/chebi/searchId.do?chebiId=28445	Vincristine treatment	HCT-8 cell line	Human	up-regulated	26164760	https://www.ncbi.nlm.nih.gov/pubmed/?term=26164760
ENSG00000173039	N/A	N/A	N/A	N/A	Colon Cancer	114500	http://www.omim.org/entry/114500?search=Colon%20Cancer&highlight=colonic%20colon%20cancerous%20cancer	Vincristine	D08679	http://www.genome.jp/dbget-bin/www_bget?drug:D08679	DB00541	https://www.drugbank.ca/drugs/DB00541	28445	http://www.ebi.ac.uk/chebi/searchId.do?chebiId=28445	Vincristine treatment	HCT-8 cell line	Human	down-regulated	26164760	https://www.ncbi.nlm.nih.gov/pubmed/?term=26164760
ENSG00000175556	N/A	N/A	N/A	N/A	Colon Cancer	114500	http://www.omim.org/entry/114500?search=Colon%20Cancer&highlight=colonic%20colon%20cancerous%20cancer	Vincristine	D08679	http://www.genome.jp/dbget-bin/www_bget?drug:D08679	DB00541	https://www.drugbank.ca/drugs/DB00541	28445	http://www.ebi.ac.uk/chebi/searchId.do?chebiId=28445	Vincristine treatment	HCT-8 cell line	Human	down-regulated	26164760	https://www.ncbi.nlm.nih.gov/pubmed/?term=26164760
ENSG00000176715	N/A	N/A	N/A	N/A	Colon Cancer	114500	http://www.omim.org/entry/114500?search=Colon%20Cancer&highlight=colonic%20colon%20cancerous%20cancer	Vincristine	D08679	http://www.genome.jp/dbget-bin/www_bget?drug:D08679	DB00541	https://www.drugbank.ca/drugs/DB00541	28445	http://www.ebi.ac.uk/chebi/searchId.do?chebiId=28445	Vincristine treatment	HCT-8 cell line	Human	down-regulated	26164760	https://www.ncbi.nlm.nih.gov/pubmed/?term=26164760
ENSG00000196387	N/A	N/A	N/A	N/A	Colon Cancer	114500	http://www.omim.org/entry/114500?search=Colon%20Cancer&highlight=colonic%20colon%20cancerous%20cancer	Vincristine	D08679	http://www.genome.jp/dbget-bin/www_bget?drug:D08679	DB00541	https://www.drugbank.ca/drugs/DB00541	28445	http://www.ebi.ac.uk/chebi/searchId.do?chebiId=28445	Vincristine treatment	HCT-8 cell line	Human	up-regulated	26164760	https://www.ncbi.nlm.nih.gov/pubmed/?term=26164760
ENSG00000233122	N/A	N/A	N/A	N/A	Colon Cancer	114500	http://www.omim.org/entry/114500?search=Colon%20Cancer&highlight=colonic%20colon%20cancerous%20cancer	Vincristine	D08679	http://www.genome.jp/dbget-bin/www_bget?drug:D08679	DB00541	https://www.drugbank.ca/drugs/DB00541	28445	http://www.ebi.ac.uk/chebi/searchId.do?chebiId=28445	Vincristine treatment	HCT-8 cell line	Human	up-regulated	26164760	https://www.ncbi.nlm.nih.gov/pubmed/?term=26164760
ENSG00000261098	N/A	N/A	N/A	N/A	Colon Cancer	114500	http://www.omim.org/entry/114500?search=Colon%20Cancer&highlight=colonic%20colon%20cancerous%20cancer	Vincristine	D08679	http://www.genome.jp/dbget-bin/www_bget?drug:D08679	DB00541	https://www.drugbank.ca/drugs/DB00541	28445	http://www.ebi.ac.uk/chebi/searchId.do?chebiId=28445	Vincristine treatment	HCT-8 cell line	Human	up-regulated	26164760	https://www.ncbi.nlm.nih.gov/pubmed/?term=26164760
ENSG00000270123.2	N/A	N/A	N/A	N/A	Colon Cancer	114500	http://www.omim.org/entry/114500?search=Colon%20Cancer&highlight=colonic%20colon%20cancerous%20cancer	Vincristine	D08679	http://www.genome.jp/dbget-bin/www_bget?drug:D08679	DB00541	https://www.drugbank.ca/drugs/DB00541	28445	http://www.ebi.ac.uk/chebi/searchId.do?chebiId=28445	Vincristine treatment	HCT-8 cell line	Human	down-regulated	26164760	https://www.ncbi.nlm.nih.gov/pubmed/?term=26164760
ENST00000457645	N/A	N/A	N/A	N/A	Ovarian Cancer	211980	http://www.omim.org/entry/211980?search=Non-Small%20Cell%20Lung%20Cancer&highlight=non%20cancer%20nonsmall%20cell%20cancerous%20lung%20small%20pulmonary%20pulmonic	Cisplatin	C06911	http://www.kegg.jp/dbget-bin/www_bget?C06911	DB00515	https://www.drugbank.ca/drugs/DB00515	27899	http://www.ebi.ac.uk/chebi/searchId.do?chebiId=27899	Cisplatin treatment	CP70 cell lline	Human	lncRNA ENST00000457645 negatively affects the viability and migration of cisplatin-resistant CP70 ovarian cancer cells.	28128423	https://www.ncbi.nlm.nih.gov/pubmed/?term=28128423
ENST00000468960	N/A	N/A	N/A	N/A	Colorectal Cancer	114500	http://www.omim.org/entry/114500?search=Colon%20Cancer&highlight=colonic%20colon%20cancerous%20cancer	5-Fluorouracil	C07649	http://www.kegg.jp/dbget-bin/www_bget?C07649	DB00544	https://www.drugbank.ca/drugs/DB00544	46345	http://www.ebi.ac.uk/chebi/searchId.do?chebiId=46345	5-Fu treatment	CRR-HCT116 and HCT116 cell lines	Human	6 differentially expressed lncRNAs between CRR-HCT116 and parental HCT116 cells showed the same trends of up and down-regulation as the microarray data by qRT-PCR.	25921151	https://www.ncbi.nlm.nih.gov/pubmed/?term=25921151
ENST00000539009	N/A	N/A	N/A	N/A	Colorectal Cancer	114500	http://www.omim.org/entry/114500?search=Colon%20Cancer&highlight=colonic%20colon%20cancerous%20cancer	5-Fluorouracil	C07649	http://www.kegg.jp/dbget-bin/www_bget?C07649	DB00544	https://www.drugbank.ca/drugs/DB00544	46345	http://www.ebi.ac.uk/chebi/searchId.do?chebiId=46345	5-Fu treatment	CRR-HCT116 and HCT116 cell lines	Human	6 differentially expressed lncRNAs between CRR-HCT116 and parental HCT116 cells showed the same trends of up and down-regulation as the microarray data by qRT-PCR.	25921151	https://www.ncbi.nlm.nih.gov/pubmed/?term=25921151
ENST00000544591	N/A	N/A	N/A	N/A	Colorectal Cancer	114500	http://www.omim.org/entry/114500?search=Colon%20Cancer&highlight=colonic%20colon%20cancerous%20cancer	5-Fluorouracil	C07649	http://www.kegg.jp/dbget-bin/www_bget?C07649	DB00544	https://www.drugbank.ca/drugs/DB00544	46345	http://www.ebi.ac.uk/chebi/searchId.do?chebiId=46345	5-Fu treatment	CRR-HCT116 and HCT116 cell lines	Human	6 differentially expressed lncRNAs between CRR-HCT116 and parental HCT116 cells showed the same trends of up and down-regulation as the microarray data by qRT-PCR.	25921151	https://www.ncbi.nlm.nih.gov/pubmed/?term=25921151
ENST00000563280	N/A	N/A	N/A	N/A	Osteosarcoma	211980	http://www.omim.org/entry/211980?search=Non-Small%20Cell%20Lung%20Cancer&highlight=non%20cancer%20nonsmall%20cell%20cancerous%20lung%20small%20pulmonary%20pulmonic	Doxorubicin	C01661	http://www.kegg.jp/dbget-bin/www_bget?C01661	DB00997	https://www.drugbank.ca/drugs/DB00997	28748	http://www.ebi.ac.uk/chebi/searchId.do?chebiId=28748	Doxorubicin treatment	MG63 and MG63/DXR	Human	The expression of lncRNA ENST00000563280 (lncRNA OMRUL) in chemoresistance group was about four fold than that of chemosensitivity. group.	26464619	https://www.ncbi.nlm.nih.gov/pubmed/?term=26464619
ENST00000575202	N/A	N/A	N/A	N/A	Colorectal Cancer	114500	http://www.omim.org/entry/114500?search=Colon%20Cancer&highlight=colonic%20colon%20cancerous%20cancer	5-Fluorouracil	C07649	http://www.kegg.jp/dbget-bin/www_bget?C07649	DB00544	https://www.drugbank.ca/drugs/DB00544	46345	http://www.ebi.ac.uk/chebi/searchId.do?chebiId=46345	5-Fu treatment	CRR-HCT116 and HCT116 cell lines	Human	6 differentially expressed lncRNAs between CRR-HCT116 and parental HCT116 cells showed the same trends of up and down-regulation as the microarray data by qRT-PCR.	25921151	https://www.ncbi.nlm.nih.gov/pubmed/?term=25921151
ERIC	N/A	N/A	N/A	N/A	Lung Cancer	211980	http://www.omim.org/entry/211980?search=Lung%20Adenocarcinoma&highlight=lung%20pulmonary%20adenocarcinomatous%20adenocarcinoma%20pulmonic	Etoposide	D00125	http://www.genome.jp/dbget-bin/www_bget?drug:D00125	DB00773	https://www.drugbank.ca/drugs/DB00773	4911	http://www.ebi.ac.uk/chebi/searchId.do?chebiId=4911	Etoposide treatment	H1299 cell line	Human	Silencing of ERIC combined with etoposide resulted in a significant augmentation of etoposide-induced apoptosis.	24168400	https://www.ncbi.nlm.nih.gov/pubmed/?term=24168400
ERIC	N/A	N/A	N/A	N/A	Osteosarcoma	211980	http://www.omim.org/entry/211980?search=Non-Small%20Cell%20Lung%20Cancer&highlight=non%20cancer%20nonsmall%20cell%20cancerous%20lung%20small%20pulmonary%20pulmonic	Etoposide	D00125	http://www.genome.jp/dbget-bin/www_bget?drug:D00125	DB00773	https://www.drugbank.ca/drugs/DB00773	4911	http://www.ebi.ac.uk/chebi/searchId.do?chebiId=4911	Etoposide treatment	U2OS cell line	Human	Silencing of ERIC combined with etoposide resulted in a significant augmentation of etoposide-induced apoptosis.	24168400	https://www.ncbi.nlm.nih.gov/pubmed/?term=24168400
ERIC	N/A	N/A	N/A	N/A	Apoptosis	N/A	N/A	E2Fs	N/A	N/A	N/A	N/A	N/A	N/A	E2Fs activation	U2OS and H1299	Human	ERIC exhibited increased RNA levels upon activation of E2F1 in both cell lines	24168400	https://www.ncbi.nlm.nih.gov/pubmed/?term=24168400
FABP3P2	NG_001286.5	https://www.ncbi.nlm.nih.gov/nuccore/NG_001286.5	N/A	N/A	Osteoarthritis	140600	http://www.omim.org/entry/140600?search=Osteoarthritis&highlight=osteoarthriti	Interleukin-1β (IL-1β)	N/A	N/A	N/A	N/A	N/A	N/A	Interleukin-1β (IL-1β) stimulation	patients with hip OA, knee OA and fracture of the neck of the femur without OA.	Human	down-regulated	27023358	https://www.ncbi.nlm.nih.gov/pubmed/?term=27023358
FAM86EP	NR_130742.1	https://www.ncbi.nlm.nih.gov/nuccore/NR_130742.1	NONHSAT094905.2	http://www.noncode.org/show_rna.php?id=NONHSAT094905&version=2&utd=1#	Osteoarthritis	140600	http://www.omim.org/entry/140600?search=Osteoarthritis&highlight=osteoarthriti	Interleukin-1β (IL-1β)	N/A	N/A	N/A	N/A	N/A	N/A	Interleukin-1β (IL-1β) stimulation	patients with hip OA, knee OA and fracture of the neck of the femur without OA.	Human	down-regulated	27023358	https://www.ncbi.nlm.nih.gov/pubmed/?term=27023358
FENDRR	NR_130109.1	https://www.ncbi.nlm.nih.gov/nuccore/NR_130109.1	NONHSAT144204.2	http://www.noncode.org/show_rna.php?id=NONHSAT144204&version=2&utd=1#	Osteosarcoma	211980	http://www.omim.org/entry/211980?search=Non-Small%20Cell%20Lung%20Cancer&highlight=non%20cancer%20nonsmall%20cell%20cancerous%20lung%20small%20pulmonary%20pulmonic	Doxorubicin	C01661	http://www.kegg.jp/dbget-bin/www_bget?C01661	DB00997	https://www.drugbank.ca/drugs/DB00997	28748	http://www.ebi.ac.uk/chebi/searchId.do?chebiId=28748	Doxorubicin treatment	OS cell line	Human	FENDRR expression was down-regulated in the doxorubicin-resistant OS cell lines and tissues and negatively correlated to the poor prognosis of OS patients.	28590934	https://www.ncbi.nlm.nih.gov/pubmed/?term=28590934
FLJ33534	NR_040080.1	https://www.ncbi.nlm.nih.gov/nuccore/NR_040080.1	N/A	N/A	Prostate Cancer	176807	http://www.omim.org/entry/176807?search=Prostate%20Cancer&highlight=prostatic%20prostate%20cancerous%20cancer	Dihydrotestosterone (DHT)	D07456	http://www.genome.jp/dbget-bin/www_bget?drug:D07456	DB02901	https://www.drugbank.ca/drugs/DB02901	16330	http://www.ebi.ac.uk/chebi/searchId.do?chebiId=16330	DHT treatment	LNCaP cell line	Human	down-regulated	27556357	https://www.ncbi.nlm.nih.gov/pubmed/?term=27556357
FLJ33630	AK090949.1	https://www.ncbi.nlm.nih.gov/nuccore/AK090949.1	N/A	N/A	Cervical Cancer	603956	http://www.omim.org/entry/603956?search=Cervical%20Cancer&highlight=cancerous%20cervical%20cancer	Mercury (II) Oxide	N/A	N/A	N/A	N/A	N/A	N/A	Mercury (II) Oxide treatment	HeLa Tet-off (TO) cell	Human	up-regulated	24036268	https://www.ncbi.nlm.nih.gov/pubmed/?term=24036268
FLJ36000	NR_027084.1	https://www.ncbi.nlm.nih.gov/nuccore/NR_027084.1	N/A	N/A	Nasopharyngeal Carcinoma	617075	http://www.omim.org/entry/617075?search=Nasopharyngeal%20Carcinoma&highlight=nasopharynx%20nasopharyngeal%20carcinomatous%20carcinoma	Curcumin	C10443	http://www.kegg.jp/dbget-bin/www_bget?C10443	DB11672	https://www.drugbank.ca/drugs/DB11672	3962	http://www.ebi.ac.uk/chebi/searchId.do?chebiId=3962	Curcumin treatemnt (10 micro mol L-1 Cur for 24 h)	CNE-2 cell line	Human	Cur has radiosensitizing effect on human nasopharyngeal carcinoma CNE-2 cells. In the Cur group, the GUCY2GP, H2BFXP, LINC00623 IncRNA were significantly up-regulated and ZRANB2-AS2 LOC100506835, FLJ36000 IncRNA were significantly down-regulated.	24946557	https://www.ncbi.nlm.nih.gov/pubmed/?term=24946557
FLJ36000	NR_027084.1	https://www.ncbi.nlm.nih.gov/nuccore/NR_027084.1	N/A	N/A	Nasopharyngeal Carcinoma	617075	http://www.omim.org/entry/617075?search=Nasopharyngeal%20Carcinoma&highlight=nasopharynx%20nasopharyngeal%20carcinomatous%20carcinoma	Radiation	N/A	N/A	N/A	N/A	N/A	N/A	Radiation treatment	CNE-2 cell line	Human	Cur has radiosensitizing effect on human nasopharyngeal carcinoma CNE-2 cells. In the Cur group, the GUCY2GP, H2BFXP, LINC00623 IncRNA were significantly up-regulated and ZRANB2-AS2 LOC100506835, FLJ36000 IncRNA were significantly down-regulated.	24946557	https://www.ncbi.nlm.nih.gov/pubmed/?term=24946557
FOXC2-AS1	NR_125795.1	https://www.ncbi.nlm.nih.gov/nuccore/NR_125795.1	NONHSAT236867.1	http://www.noncode.org/show_rna.php?id=NONHSAT236867&version=1&utd=1#	Osteosarcoma	211980	http://www.omim.org/entry/211980?search=Non-Small%20Cell%20Lung%20Cancer&highlight=non%20cancer%20nonsmall%20cell%20cancerous%20lung%20small%20pulmonary%20pulmonic	Doxorubicin	C01661	http://www.kegg.jp/dbget-bin/www_bget?C01661	DB00997	https://www.drugbank.ca/drugs/DB00997	28748	http://www.ebi.ac.uk/chebi/searchId.do?chebiId=28748	Doxorubicin treatment	OS cell line	Human	FOXC2-AS1 is positively up-regulated in doxorubicin-resistant osteosarcoma cell lines and tissues.	28323030	https://www.ncbi.nlm.nih.gov/pubmed/?term=28323030
FOXO3B	NR_026718.1	https://www.ncbi.nlm.nih.gov/nuccore/NR_026718.1	N/A	N/A	Lung Squamous Cell Carcinoma	211980	http://www.omim.org/entry/211980?search=Lung%20Squamous%20Cell%20Carcinoma&highlight=carcinomatous%20cell%20squamous%20lung%20carcinoma%20pulmonary%20pulmonic	Cisplatin	C06911	http://www.kegg.jp/dbget-bin/www_bget?C06911	DB00515	https://www.drugbank.ca/drugs/DB00515	27899	http://www.ebi.ac.uk/chebi/searchId.do?chebiId=27899	Cisplatin treatment	Lung SCC patients	Human	up-regulated	25250788	https://www.ncbi.nlm.nih.gov/pubmed/?term=25250788
FTX	NR_028379.1	https://www.ncbi.nlm.nih.gov/nuccore/NR_028379.1	NONHSAT137581.2	http://www.noncode.org/show_rna.php?id=NONHSAT137581&version=2&utd=1#	Prostate Cancer	176807	http://www.omim.org/entry/176807?search=Prostate%20Cancer&highlight=prostatic%20prostate%20cancerous%20cancer	Dihydrotestosterone (DHT)	D07456	http://www.genome.jp/dbget-bin/www_bget?drug:D07456	DB02901	https://www.drugbank.ca/drugs/DB02901	16330	http://www.ebi.ac.uk/chebi/searchId.do?chebiId=16330	DHT treatment	LNCaP cell line	Human	up-regulated	27556357	https://www.ncbi.nlm.nih.gov/pubmed/?term=27556357
GABPB-AS1	N/A	N/A	N/A	N/A	Cervical Cancer	603956	http://www.omim.org/entry/603956?search=Cervical%20Cancer&highlight=cancerous%20cervical%20cancer	Cisplatin	C06911	http://www.kegg.jp/dbget-bin/www_bget?C06911	DB00515	https://www.drugbank.ca/drugs/DB00515	27899	http://www.ebi.ac.uk/chebi/searchId.do?chebiId=27899	cisplatin treatment	HeLa Tet-off (TO) cell	Human	up-regulated	24036268	https://www.ncbi.nlm.nih.gov/pubmed/?term=24036268
GABPB-AS1	N/A	N/A	N/A	N/A	Cervical Cancer	603956	http://www.omim.org/entry/603956?search=Cervical%20Cancer&highlight=cancerous%20cervical%20cancer	Mercury (II) Oxide	N/A	N/A	N/A	N/A	N/A	N/A	Mercury (II) Oxide treatment	HeLa Tet-off (TO) cell	Human	up-regulated	24036268	https://www.ncbi.nlm.nih.gov/pubmed/?term=24036268
GAS5	NR_002578.2	http://www.ncbi.nlm.nih.gov/nuccore/NR_002578.2	NONHSAT007662.2	http://www.noncode.org/show_rna.php?id=NONHSAT007662&version=2&utd=1#	Lung Adenocarcinoma	211980	http://www.omim.org/entry/211980?search=Lung%20Adenocarcinoma&highlight=lung%20pulmonary%20adenocarcinomatous%20adenocarcinoma%20pulmonic	Gefitinib	D01977	http://www.kegg.jp/dbget-bin/www_bget?D01977	DB00317	https://www.drugbank.ca/drugs/DB00317	49668	http://www.ebi.ac.uk/chebi/searchId.do?chebiId=49668	Gefitinib treatment	A549 cell line	Human	Compared with gefitinib treatment alone, all of the cells transfected with GAS5 exhibited a significantly decreased viability, and the IC50 of the A549 cell line was decreased to 3.665 μM.	25925741	https://www.ncbi.nlm.nih.gov/pubmed/?term=25925741
GAS5	NR_002578.2	http://www.ncbi.nlm.nih.gov/nuccore/NR_002578.2	NONHSAT007662.2	http://www.noncode.org/show_rna.php?id=NONHSAT007662&version=2&utd=1#	Cervical Cancer	603956	http://www.omim.org/entry/603956?search=Cervical%20Cancer&highlight=cancerous%20cervical%20cancer	Cisplatin	C06911	http://www.kegg.jp/dbget-bin/www_bget?C06911	DB00515	https://www.drugbank.ca/drugs/DB00515	27899	http://www.ebi.ac.uk/chebi/searchId.do?chebiId=27899	Cisplatin treatment	SCC patients	Human	High expression of GAS5 and low expression of miR-21 can enhance the sensitivity of SiHa/cDDP cancer cells to cisplatin.	28472815	https://www.ncbi.nlm.nih.gov/pubmed/?term=28472815
GAS5	NR_002578.2	http://www.ncbi.nlm.nih.gov/nuccore/NR_002578.2	NONHSAT007662.2	http://www.noncode.org/show_rna.php?id=NONHSAT007662&version=2&utd=1#	Breast Cancer	114480	http://www.omim.org/entry/114480?search=Breast%20Cancer&highlight=cancerous%20breast%20cancer	5-Fluorouracil	C07649	http://www.kegg.jp/dbget-bin/www_bget?C07649	DB00544	https://www.drugbank.ca/drugs/DB00544	46345	http://www.ebi.ac.uk/chebi/searchId.do?chebiId=46345	5-Fu treatment	MCF7 and T-47D cell lines	Human	GAS5 silencing diminished 5-Fu-induced apoptosis and the associated loss of culture viability in both MCF7 and T-47D cells.	24789445	https://www.ncbi.nlm.nih.gov/pubmed/?term=24789445
GAS5	NR_002578.2	http://www.ncbi.nlm.nih.gov/nuccore/NR_002578.2	NONHSAT007662.2	http://www.noncode.org/show_rna.php?id=NONHSAT007662&version=2&utd=1#	Nonsense-Mediated Decay	N/A	N/A	Gentamycin	C06563	http://www.kegg.jp/dbget-bin/www_bget?C06563	DB00798	https://www.drugbank.ca/drugs/DB00798	17833	http://www.ebi.ac.uk/chebi/searchId.do?chebiId=17833	Gentamycin treatment	Jurkat, CEM-C7 and BJAB cell lines	Human	GAS5-siRNA significantly protected colony-forming ability after treatment with gentamycin (1.7- to 2-fold) in Jurkat (1.7-fold), CEM-C7 (1.6-fold), and BJAB (1.9-fold) cells.	24319682	https://www.ncbi.nlm.nih.gov/pubmed/?term=24319682
GAS5	NR_002578.2	http://www.ncbi.nlm.nih.gov/nuccore/NR_002578.2	NONHSAT007662.2	http://www.noncode.org/show_rna.php?id=NONHSAT007662&version=2&utd=1#	Bladder Transitional Cell Carcinoma	109800	http://www.omim.org/entry/109800?search=Bladder%20Cancer&highlight=cancerous%20bladder%20cancer	Doxorubicin	C01661	http://www.kegg.jp/dbget-bin/www_bget?C01661	DB00997	https://www.drugbank.ca/drugs/DB00997	28748	http://www.ebi.ac.uk/chebi/searchId.do?chebiId=28748	Doxorubicin treatment	J82 and T24 cell lines	Human	GAS5 was a prognostic biomarker of disease free survival for BTCC patients. GAS5 over-expression could inhibit cell proliferation of BTCC J82 and T24 cells significantly. The IC50 to doxorubicin in T24/DOX cells (resistance to doxorubicin) presented a conspicuous depression, GAS5 enhancement reduced the chemotherapy resistance to doxorubicin.	27878359	https://www.ncbi.nlm.nih.gov/pubmed/?term=27878359
GAS5	NR_002578.2	http://www.ncbi.nlm.nih.gov/nuccore/NR_002578.2	NONHSAT007662.2	http://www.noncode.org/show_rna.php?id=NONHSAT007662&version=2&utd=1#	Glioma	137800	http://www.omim.org/entry/137800?search=Glioblastoma&highlight=glioblastoma	Doxorubicin	C01661	http://www.kegg.jp/dbget-bin/www_bget?C01661	DB00997	https://www.drugbank.ca/drugs/DB00997	28748	http://www.ebi.ac.uk/chebi/searchId.do?chebiId=28748	Doxorubicin treatment	U251 and U87 cell lines	Human	up-regulated	25645334	https://www.ncbi.nlm.nih.gov/pubmed/?term=25645334
GAS5	NR_002578.2	http://www.ncbi.nlm.nih.gov/nuccore/NR_002578.2	NONHSAT007662.2	http://www.noncode.org/show_rna.php?id=NONHSAT007662&version=2&utd=1#	Prostate Cancer	176807	http://www.omim.org/entry/176807?search=Prostate%20Cancer&highlight=prostatic%20prostate%20cancerous%20cancer	Mitoxantrone	D00208	http://www.kegg.jp/dbget-bin/www_bget?D00208	DB01204	https://www.drugbank.ca/drugs/DB01204	50729	http://www.ebi.ac.uk/chebi/searchId.do?chebiId=50729	Mitoxantrone exposure (200 nM)	22Rv1 and PC-3 parental cell lines	Human	Reductions in cellular GAS5 levels diminished apoptosis induction and loss of culture viability upon exposure to the chemotherapeutic drugs docetaxel, nutlin-5a and mitoxantrone.	23676682	https://www.ncbi.nlm.nih.gov/pubmed/?term=23676682
GAS5	NR_002578.2	http://www.ncbi.nlm.nih.gov/nuccore/NR_002578.2	NONHSAT007662.2	http://www.noncode.org/show_rna.php?id=NONHSAT007662&version=2&utd=1#	Breast Cancer	114480	http://www.omim.org/entry/114480?search=Breast%20Cancer&highlight=cancerous%20breast%20cancer	Docetaxel	C11231	http://www.kegg.jp/dbget-bin/www_bget?C11231	DB01248	https://www.drugbank.ca/drugs/DB01248	4672	http://www.ebi.ac.uk/chebi/searchId.do?chebiId=4672	Docetaxel treatment	MCF7 and T-47D cell lines	Human	GAS5 silencing diminished docetaxel-induced apoptosis and the associated loss of culture viability in both MCF7 and T-47D cells.	24789445	https://www.ncbi.nlm.nih.gov/pubmed/?term=24789445
GAS5	NR_002578.2	http://www.ncbi.nlm.nih.gov/nuccore/NR_002578.2	NONHSAT007662.2	http://www.noncode.org/show_rna.php?id=NONHSAT007662&version=2&utd=1#	Prostate Cancer	176807	http://www.omim.org/entry/176807?search=Prostate%20Cancer&highlight=prostatic%20prostate%20cancerous%20cancer	Docetaxel	C11231	http://www.kegg.jp/dbget-bin/www_bget?C11231	DB01248	https://www.drugbank.ca/drugs/DB01248	4672	http://www.ebi.ac.uk/chebi/searchId.do?chebiId=4672	Docetaxel exposure (6 nM)	22Rv1 and PC-3 parental cell lines	Human	Reductions in cellular GAS5 levels diminished apoptosis induction and loss of culture viability upon exposure to the chemotherapeutic drugs docetaxel, nutlin-3a and mitoxantrone.	23676682	https://www.ncbi.nlm.nih.gov/pubmed/?term=23676682
GAS5	NR_002578.2	http://www.ncbi.nlm.nih.gov/nuccore/NR_002578.2	NONHSAT007662.2	http://www.noncode.org/show_rna.php?id=NONHSAT007662&version=2&utd=1#	Prostate Cancer	176807	http://www.omim.org/entry/176807?search=Prostate%20Cancer&highlight=prostatic%20prostate%20cancerous%20cancer	Docetaxel	C11231	http://www.genome.jp/dbget-bin/www_bget?drug:D07456	DB02901	https://www.drugbank.ca/drugs/DB02901	16330	http://www.ebi.ac.uk/chebi/searchId.do?chebiId=16330	DHT treatment	LNCaP cell line	Human	up-regulated	27556357	https://www.ncbi.nlm.nih.gov/pubmed/?term=27556357
GAS5	NR_002578.2	http://www.ncbi.nlm.nih.gov/nuccore/NR_002578.2	NONHSAT007662.2	http://www.noncode.org/show_rna.php?id=NONHSAT007662&version=2&utd=1#	skin cancer	N/A	N/A	2-O-methylmagnolol (MM1)	N/A	N/A	N/A	N/A	N/A	N/A	MM1-treatment	A375 and A431 cell lines	Human	GAS5 was increased in MM1-treated cells, and inhibition of lncRNA GAS5 inhibited MM1-induced apoptosis. Conversely, overexpression of lncRNA GAS5 inhibited cell proliferation and promoted cell apoptosis in skin cancer cells.	28252643	https://www.ncbi.nlm.nih.gov/pubmed/?term=28252643
GAS5	NR_002578.2	http://www.ncbi.nlm.nih.gov/nuccore/NR_002578.2	NONHSAT007662.2	http://www.noncode.org/show_rna.php?id=NONHSAT007662&version=2&utd=1#	Nonsense-Mediated Decay	N/A	N/A	G418	C17703	http://www.genome.jp/dbget-bin/www_bget?cpd:C17703	DB04263	https://www.drugbank.ca/drugs/DB04263	42768	http://www.ebi.ac.uk/chebi/searchId.do?chebiId=CHEBI:42768	G418 treatment	CEM-C7 and Jurkat cell lines	Human	Downregulation of GAS5 significantly alleviated the inhibitory effects of G418 (0.5 μg/mL) on colony forming ability in CEM-C7 (2-fold) and Jurkat cells (1.9-fold).	24319682	https://www.ncbi.nlm.nih.gov/pubmed/?term=24319682
GAS5	NR_002578.2	http://www.ncbi.nlm.nih.gov/nuccore/NR_002578.2	NONHSAT007662.2	http://www.noncode.org/show_rna.php?id=NONHSAT007662&version=2&utd=1#	Malignant pleural mesothelioma (MPM)	156240	http://www.omim.org/entry/156240?search=Malignant%20pleural%20mesothelioma%20%28MPM%29&highlight=pleural%20mesothelioma%20mpm%20malignant%20pleura	HhAntag	N/A	N/A	N/A	N/A	N/A	N/A	HhAntag treatment	ZL55SPT and SDM103T2 cell lines	Human	Treated during 48 h with HhAntag, a significant increase of GAS5 lncRNA levels and of the number of quiescent, ki67 negative (G0) cells was observed.	24885398	https://www.ncbi.nlm.nih.gov/pubmed/?term=24885398
GAS5	NR_002578.2	http://www.ncbi.nlm.nih.gov/nuccore/NR_002578.2	NONHSAT007662.2	http://www.noncode.org/show_rna.php?id=NONHSAT007662&version=2&utd=1#	Prostate Cancer	176807	http://www.omim.org/entry/176807?search=Prostate%20Cancer&highlight=prostatic%20prostate%20cancerous%20cancer	Nutlin-3a	N/A	N/A	N/A	N/A	N/A	N/A	Nutlin-3a exposure (10 μM)	22Rv1 and PC-3 parental cell lines	Human	Reductions in cellular GAS5 levels diminished apoptosis induction and loss of culture viability upon exposure to the chemotherapeutic drugs docetaxel, nutlin-4a and mitoxantrone.	23676682	https://www.ncbi.nlm.nih.gov/pubmed/?term=23676682
GAS5	NR_002578.2	http://www.ncbi.nlm.nih.gov/nuccore/NR_002578.2	NONHSAT007662.2	http://www.noncode.org/show_rna.php?id=NONHSAT007662&version=2&utd=1#	Malignant pleural mesothelioma (MPM)	156240	http://www.omim.org/entry/156240?search=Malignant%20pleural%20mesothelioma%20%28MPM%29&highlight=pleural%20mesothelioma%20mpm%20malignant%20pleura	NVP-BEZ235	N/A	N/A	N/A	N/A	71952	http://www.ebi.ac.uk/chebi/searchId.do?chebiId=CHEBI:71952	NVP-BEZ235 treatment	ZL55SPT and SDM103T2 cell lines	Human	A significant increase of GAS5 levels was observed after treatment of ZL55SPT and SDM103T2 to NVP-BEZ235.	24885398	https://www.ncbi.nlm.nih.gov/pubmed/?term=24885398
GAS5	NR_002578.2	http://www.ncbi.nlm.nih.gov/nuccore/NR_002578.2	NONHSAT007662.2	http://www.noncode.org/show_rna.php?id=NONHSAT007662&version=2&utd=1#	Breast Cancer	114480	http://www.omim.org/entry/114480?search=Breast%20Cancer&highlight=cancerous%20breast%20cancer	UV-C	N/A	N/A	N/A	N/A	N/A	N/A	UV-C exposure	MCF7, T-47D and MDA-MB-231 cell lines	Human	GAS5 knockdown attenuated apoptosis induction by UV-C irradiation.	24789445	https://www.ncbi.nlm.nih.gov/pubmed/?term=24789445
GAS5	NR_002578.2	http://www.ncbi.nlm.nih.gov/nuccore/NR_002578.2	NONHSAT007662.2	http://www.noncode.org/show_rna.php?id=NONHSAT007662&version=2&utd=1#	Prostate Cancer	176807	http://www.omim.org/entry/176807?search=Prostate%20Cancer&highlight=prostatic%20prostate%20cancerous%20cancer	UV-C	N/A	N/A	N/A	N/A	N/A	N/A	UV-C exposure	22Rv1 and PC-3 parental cell lines	Human	Down-regulation of GAS5 inhibits apoptosis induction consequent upon UV-C irradiation.	23676682	https://www.ncbi.nlm.nih.gov/pubmed/?term=23676682
GAS5	NR_002578.2	http://www.ncbi.nlm.nih.gov/nuccore/NR_002578.2	NONHSAT007662.2	http://www.noncode.org/show_rna.php?id=NONHSAT007662&version=2&utd=1#	Breast Cancer	114480	http://www.omim.org/entry/114480?search=Breast%20Cancer&highlight=cancerous%20breast%20cancer	γ-ray irradiation	N/A	N/A	N/A	N/A	N/A	N/A	γ-ray irradiation treatment	MCF7 cell line	Human	up-regulated	22487937	https://www.ncbi.nlm.nih.gov/pubmed/?term=22487937
GAS5	NR_002578.2	http://www.ncbi.nlm.nih.gov/nuccore/NR_002578.2	NONHSAT007662.2	http://www.noncode.org/show_rna.php?id=NONHSAT007662&version=2&utd=1#	Cervical Cancer	603956	http://www.omim.org/entry/603956?search=Cervical%20Cancer&highlight=cancerous%20cervical%20cancer	γ-ray irradiation	N/A	N/A	N/A	N/A	N/A	N/A	γ-ray irradiation treatment	HeLa cell line	Human	up-regulated	22487937	https://www.ncbi.nlm.nih.gov/pubmed/?term=22487937
GAS5-AS1	NR_002578.2	http://www.ncbi.nlm.nih.gov/nuccore/NR_002578.2	NONHSAT225709.1	http://www.noncode.org/show_rna.php?id=NONHSAT225709&version=1&utd=1#	Non-small-cell Lung Cancer	211980	http://www.omim.org/entry/211980?search=Non-Small%20Cell%20Lung%20Cancer&highlight=non%20cancer%20nonsmall%20cell%20cancerous%20lung%20small%20pulmonary%20pulmonic	SAHA	N/A	N/A	DB02546	https://www.drugbank.ca/drugs/DB02546	45716	http://www.ebi.ac.uk/chebi/searchId.do?chebiId=45716	SAHA treatment	H1299 and PC-9 cell lines	Human	The expression levels of GAS5-AS1 were significantly upregulated by both SAHA and panobinostat in a dose-dependent manner.	27489122	https://www.ncbi.nlm.nih.gov/pubmed/?term=27489122
GAS5-AS1	NR_002578.2	http://www.ncbi.nlm.nih.gov/nuccore/NR_002578.2	NONHSAT225709.1	http://www.noncode.org/show_rna.php?id=NONHSAT225709&version=1&utd=1#	Non-small-cell Lung Cancer	211980	http://www.omim.org/entry/211980?search=Non-Small%20Cell%20Lung%20Cancer&highlight=non%20cancer%20nonsmall%20cell%20cancerous%20lung%20small%20pulmonary%20pulmonic	Panobinostat	D10019	http://www.genome.jp/dbget-bin/www_bget?drug:D10019	DB06603	https://www.drugbank.ca/drugs/DB06603	85990	http://www.ebi.ac.uk/chebi/searchId.do?chebiId=85990	Panobinostat treatment	H1299 and PC-9 cell lines	Human	The expression levels of GAS5-AS1 were significantly upregulated by both SAHA and panobinostat in a dose-dependent manner.	27489122	https://www.ncbi.nlm.nih.gov/pubmed/?term=27489122
GBP1P1	NR_003133.2	https://www.ncbi.nlm.nih.gov/nuccore/NR_003133.2	N/A	N/A	Osteoarthritis	140600	http://www.omim.org/entry/140600?search=Osteoarthritis&highlight=osteoarthriti	Interleukin-1β (IL-1β)	N/A	N/A	N/A	N/A	N/A	N/A	Interleukin-1β (IL-1β) stimulation	patients with hip OA, knee OA and fracture of the neck of the femur without OA.	Human	up-regulated	27023358	https://www.ncbi.nlm.nih.gov/pubmed/?term=27023358
GHET1	NR_130107.1	https://www.ncbi.nlm.nih.gov/nuccore/NR_130107.1	NONHSAT253766.1	http://www.noncode.org/show_rna.php?id=NONHSAT253766&version=1&utd=1#	Gastric Cancer	613659	http://www.omim.org/entry/613659?search=Gastric%20Cancer&highlight=gastric%20cancerous%20cancer	Cisplatin	C06911	http://www.kegg.jp/dbget-bin/www_bget?C06911	DB00515	https://www.drugbank.ca/drugs/DB00515	27899	http://www.ebi.ac.uk/chebi/searchId.do?chebiId=27899	Cisplatin treatment	BGC823 and SGC7901 cell lines	Human	Overexpression of GHET1 reduced sensitivity of BGC823 and SGC7901 cells to cisplatin.	28578256	https://www.ncbi.nlm.nih.gov/pubmed/?term=28578256
GLGA8B	N/A	N/A	N/A	N/A	Prostate Cancer	176807	http://www.omim.org/entry/176807?search=Prostate%20Cancer&highlight=prostatic%20prostate%20cancerous%20cancer	Dihydrotestosterone (DHT)	D07456	http://www.genome.jp/dbget-bin/www_bget?drug:D07456	DB02901	https://www.drugbank.ca/drugs/DB02901	16330	http://www.ebi.ac.uk/chebi/searchId.do?chebiId=16330	DHT treatment	LNCaP cell line	Human	up-regulated	27556357	https://www.ncbi.nlm.nih.gov/pubmed/?term=27556357
Gm14005	NR_028589.1	https://www.ncbi.nlm.nih.gov/nuccore/NR_028589.1	NONMMUT039727.2	http://www.noncode.org/show_rna.php?id=NONMMUT039727&version=2&utd=1#	Left ventricular Hypertrophy	N/A	N/A	JQ1	N/A	N/A	N/A	N/A	137113	http://www.ebi.ac.uk/chebi/searchId.do?chebiId=CHEBI:137113	JQ1 treatment	Wild-type and adenosine A2A receptor overexpressing mice	Mouse	Cardioprotective drug JQ1 decreased 2900055J20Rik and Gm14005 expression by 2.2- and 1.6-fold.	25382655	https://www.ncbi.nlm.nih.gov/pubmed/?term=25382655
Gomafu	NR_033657.1	https://www.ncbi.nlm.nih.gov/nuccore/NR_033657.1	NONHSAT192181.1	http://www.noncode.org/show_rna.php?id=NONHSAT192181&version=1&utd=1#	Hyperactive Behiviors	N/A	N/A	Methamphetamine	C07164	http://www.genome.jp/dbget-bin/www_bget?cpd:C07164	DB01577	https://www.drugbank.ca/drugs/DB01577	6809	http://www.ebi.ac.uk/chebi/searchId.do?chebiId=6809	MAP treatment(1 mg kg–1)	Gomafu KO mice	Mouse	Gomafu KO led to an increase in MAP-induced dopaminergic neurotransmission in the nucleus accumbens	27251103	https://www.ncbi.nlm.nih.gov/pubmed/?term=27251103
Gomafu	NR_033657.1	https://www.ncbi.nlm.nih.gov/nuccore/NR_033657.1	NONHSAT192181.1	http://www.noncode.org/show_rna.php?id=NONHSAT192181&version=1&utd=1#	Neuropsychiatric Disorders	617532	http://www.omim.org/entry/617532?search=Neuropsychiatric%20Disorders&highlight=disorder%20neuropsychiatric	White Noise	N/A	N/A	N/A	N/A	N/A	N/A	six pairings of a 2-minute 80 dB	C57BL/6 male mice	Mouse	down-regulated	25792222	https://www.ncbi.nlm.nih.gov/pubmed/?term=25792222
GSTM4	NR_024538.1	https://www.ncbi.nlm.nih.gov/nuccore/NR_024538.1	NONHSAT192181.1	http://www.noncode.org/show_rna.php?id=NONHSAT192181&version=1&utd=1#	Lung Squamous Cell Carcinoma	211980	http://www.omim.org/entry/211980?search=Lung%20Squamous%20Cell%20Carcinoma&highlight=carcinomatous%20cell%20squamous%20lung%20carcinoma%20pulmonary%20pulmonic	Cisplatin	C06911	http://www.kegg.jp/dbget-bin/www_bget?C06911	DB00515	https://www.drugbank.ca/drugs/DB00515	27899	http://www.ebi.ac.uk/chebi/searchId.do?chebiId=27899	Cisplatin treatment	Lung SCC patients	Human	up-regulated	25250788	https://www.ncbi.nlm.nih.gov/pubmed/?term=25250788
GTSCR1	N/A	N/A	NONHSAT238951.1	http://www.noncode.org/show_rna.php?id=NONHSAT238951&version=1&utd=1#	Prostate Cancer	176807	http://www.omim.org/entry/176807?search=Prostate%20Cancer&highlight=prostatic%20prostate%20cancerous%20cancer	Dihydrotestosterone (DHT)	D07456	http://www.genome.jp/dbget-bin/www_bget?drug:D07456	DB02901	https://www.drugbank.ca/drugs/DB02901	16330	http://www.ebi.ac.uk/chebi/searchId.do?chebiId=16330	DHT treatment	LNCaP cell line	Human	down-regulated	27556357	https://www.ncbi.nlm.nih.gov/pubmed/?term=27556357
GUCY2GP	NR_028134.1	https://www.ncbi.nlm.nih.gov/nuccore/NR_028134.1	N/A	N/A	Nasopharyngeal Carcinoma	617075	http://www.omim.org/entry/617075?search=Nasopharyngeal%20Carcinoma&highlight=nasopharynx%20nasopharyngeal%20carcinomatous%20carcinoma	Curcumin	C10443	http://www.kegg.jp/dbget-bin/www_bget?C10443	DB11672	https://www.drugbank.ca/drugs/DB11672	3962	http://www.ebi.ac.uk/chebi/searchId.do?chebiId=3962	Curcumin treatemnt (10 micro mol L-1 Cur for 24 h)	CNE-2 cell line	Human	Cur has radiosensitizing effect on human nasopharyngeal carcinoma CNE-2 cells. In the Cur group, the GUCY2GP, H2BFXP, LINC00623 IncRNA were significantly up-regulated and ZRANB2-AS2 LOC100506835, FLJ36000 IncRNA were significantly down-regulated.	24946557	https://www.ncbi.nlm.nih.gov/pubmed/?term=24946557
GUCY2GP	NR_028134.1	https://www.ncbi.nlm.nih.gov/nuccore/NR_028134.1	N/A	N/A	Nasopharyngeal Carcinoma	617075	http://www.omim.org/entry/617075?search=Nasopharyngeal%20Carcinoma&highlight=nasopharynx%20nasopharyngeal%20carcinomatous%20carcinoma	Radiation	N/A	N/A	N/A	N/A	N/A	N/A	Radiation treatment	CNE-2 cell line	Human	Cur has radiosensitizing effect on human nasopharyngeal carcinoma CNE-2 cells. In the Cur group, the GUCY2GP, H2BFXP, LINC00623 IncRNA were significantly up-regulated and ZRANB2-AS2 LOC100506835, FLJ36000 IncRNA were significantly down-regulated.	24946557	https://www.ncbi.nlm.nih.gov/pubmed/?term=24946557
GUSBP5	NR_003675.2	https://www.ncbi.nlm.nih.gov/nuccore/NR_003675.2	NONHSAT098565.2	http://www.noncode.org/show_rna.php?id=NONHSAT098565&version=2&utd=1#	Osteoarthritis	140600	http://www.omim.org/entry/140600?search=Osteoarthritis&highlight=osteoarthriti	Interleukin-1β (IL-1β)	N/A	N/A	N/A	N/A	N/A	N/A	Interleukin-1β (IL-1β) stimulation	patients with hip OA, knee OA and fracture of the neck of the femur without OA.	Human	down-regulated	27023358	https://www.ncbi.nlm.nih.gov/pubmed/?term=27023358
H19	NR_002196.33	https://www.ncbi.nlm.nih.gov/nuccore/NR_002196.33	NONHSAT017460.2	http://www.noncode.org/show_rna.php?id=NONHSAT017460&version=2&utd=1#	Colon Cancer	114500	http://www.omim.org/entry/114500?search=Colon%20Cancer&highlight=colonic%20colon%20cancerous%20cancer	1,25(OH)2D3	D00129	http://www.genome.jp/dbget-bin/www_bget?drug:D00129	DB00136	https://www.drugbank.ca/drugs/DB00136	17823	http://www.ebi.ac.uk/chebi/searchId.do?chebiId=CHEBI:17823	1,25(OH)2D3 treatment	HT-29 and DLD-1 cell lines	Human	H19 overexpression induced resistance to the treatment with 1,25(OH)2D3 both in vitro and in vivo.	28189050	https://www.ncbi.nlm.nih.gov/pubmed/?term=28189050
H19	NR_002196.33	https://www.ncbi.nlm.nih.gov/nuccore/NR_002196.33	NONHSAT017460.2	http://www.noncode.org/show_rna.php?id=NONHSAT017460&version=2&utd=1#	Lung Cancer	211980	http://www.omim.org/entry/211980?search=Lung%20Adenocarcinoma&highlight=lung%20pulmonary%20adenocarcinomatous%20adenocarcinoma%20pulmonic	Cisplatin	C06911	http://www.kegg.jp/dbget-bin/www_bget?C06911	DB00515	https://www.drugbank.ca/drugs/DB00515	27899	http://www.ebi.ac.uk/chebi/searchId.do?chebiId=27899	Cisplatin treatment	A549/DDP cell line	Human	Knockdown of H19 restored the response of A549/DDP cells to cisplatin.	27911863	https://www.ncbi.nlm.nih.gov/pubmed/?term=27911863
H19	NR_002196.33	https://www.ncbi.nlm.nih.gov/nuccore/NR_002196.33	NONHSAT017460.2	http://www.noncode.org/show_rna.php?id=NONHSAT017460&version=2&utd=1#	Colorectal Cancer	114500	http://www.omim.org/entry/114500?search=Colon%20Cancer&highlight=colonic%20colon%20cancerous%20cancer	Methotrexate(MTX)	D00142	http://www.genome.jp/dbget-bin/www_bget?drug:D00142	DB00563	https://www.drugbank.ca/drugs/DB00563	44185	http://www.ebi.ac.uk/chebi/searchId.do?chebiId=44185	MTX therapy	HT-29-R cell line	Human	H19 knockdown sensitized the MTX resistance in HT-29-R cells.	27919747	https://www.ncbi.nlm.nih.gov/pubmed/?term=27919747
H19	NR_002196.33	https://www.ncbi.nlm.nih.gov/nuccore/NR_002196.33	NONHSAT017460.2	http://www.noncode.org/show_rna.php?id=NONHSAT017460&version=2&utd=1#	cleft palate	119530	http://www.omim.org/entry/119530?search=cleft%20palate&highlight=cleft%20palate	All-trans retinoic acid (atRA)	D00094	http://www.genome.jp/dbget-bin/www_bget?drug:D00094	DB00755	https://www.drugbank.ca/drugs/DB00755	15367	http://www.ebi.ac.uk/chebi/searchId.do?chebiId=15367	atRA treatment	C57BL/6 female (F) and 10 male (M) mice	Mouse	The expression of lncRNA H19 and IGF2 were embryo age-related differences between atRNA-treated and control mice.	27307343	https://www.ncbi.nlm.nih.gov/pubmed/?term=27307343
H19	NR_002196.33	https://www.ncbi.nlm.nih.gov/nuccore/NR_002196.33	NONHSAT017460.2	http://www.noncode.org/show_rna.php?id=NONHSAT017460&version=2&utd=1#	Glioma	137800	http://www.omim.org/entry/137800?search=Glioblastoma&highlight=glioblastoma	Temozolomide	D06067	http://www.genome.jp/dbget-bin/www_bget?drug:D06067	DB00853	https://www.drugbank.ca/drugs/DB00853	72564	http://www.ebi.ac.uk/chebi/searchId.do?chebiId=72564	Temozolomide treatment	U87 and U251 cell lines	Human	Si-H19 transfection in U87TMZ and U251TMZ cells rendered both cell lines more sensitive to TMZ-mediated cytotoxicity.	27366087	https://www.ncbi.nlm.nih.gov/pubmed/?term=27366087
H19	NR_002196.33	https://www.ncbi.nlm.nih.gov/nuccore/NR_002196.33	NONHSAT017460.2	http://www.noncode.org/show_rna.php?id=NONHSAT017460&version=2&utd=1#	Glioma	137800	http://www.omim.org/entry/137800?search=Glioblastoma&highlight=glioblastoma	Temozolomide	D06067	http://www.genome.jp/dbget-bin/www_bget?drug:D06067	DB00853	https://www.drugbank.ca/drugs/DB00853	72564	http://www.ebi.ac.uk/chebi/searchId.do?chebiId=72564	Temozolomide treatment	U87TMZ and U251TMZ cell lines	Human	si-H19 transfection in U87TMZ and U251TMZ cells rendered both cell lines more sensitive to TMZ-mediated cytotoxicity.	27366087	https://www.ncbi.nlm.nih.gov/pubmed/?term=27366087
H19	NR_002196.33	https://www.ncbi.nlm.nih.gov/nuccore/NR_002196.33	NONHSAT017460.2	http://www.noncode.org/show_rna.php?id=NONHSAT017460&version=2&utd=1#	Infertility	N/A	N/A	Temozolomide	D06067	http://www.genome.jp/dbget-bin/www_bget?drug:D06067	DB00853	https://www.drugbank.ca/drugs/DB00853	72564	http://www.ebi.ac.uk/chebi/searchId.do?chebiId=72564	Temozolomide treatment (290 mg/day during 5 days)	A 27 years old patient with anaplastic oligodendroglioma	Human	10 % loss of methylation in H19-DMR in patient spermatozoa recovered 198 days after the end of the treatment.	23652788	https://www.ncbi.nlm.nih.gov/pubmed/?term=23652788
H19	NR_002196.33	https://www.ncbi.nlm.nih.gov/nuccore/NR_002196.33	NONHSAT017460.2	http://www.noncode.org/show_rna.php?id=NONHSAT017460&version=2&utd=1#	Hepatocellular Carcinoma	114550	http://www.omim.org/entry/114550?search=HCC&highlight=hcc	Doxorubicin	C01661	http://www.kegg.jp/dbget-bin/www_bget?C01661	DB00997	https://www.drugbank.ca/drugs/DB00997	28748	http://www.ebi.ac.uk/chebi/searchId.do?chebiId=28748	Doxorubicin treatment	HepG2 parent cells and R-HepG2 cells	Human	H19 knockdown by transfection with antisense H19 oligonucleotides suppressed the MDR1/P-glycoprotein expression, increased the cellular doxorubicin accumulation level and sensitized doxorubicin toxicity in both HepG2 parent cells and R-HepG2 cells.	17297456	https://www.ncbi.nlm.nih.gov/pubmed/?term=17297456
H19	NR_002196.33	https://www.ncbi.nlm.nih.gov/nuccore/NR_002196.33	NONHSAT017460.2	http://www.noncode.org/show_rna.php?id=NONHSAT017460&version=2&utd=1#	ERα-positive breast cancer	N/A	N/A	Paclitaxel	D00491	http://www.kegg.jp/dbget-bin/www_bget?D00491	DB01229	https://www.drugbank.ca/drugs/DB01229	45863	http://www.ebi.ac.uk/chebi/searchId.do?chebiId=45863	paclitaxel treatment	MCF-7S and ZR-75-1S cell lines	Human	Cells that expressed higher levels of lncRNA H19 showed resistance to PTX treatment.	27845892	https://www.ncbi.nlm.nih.gov/pubmed/?term=27845892
H19	NR_002196.33	https://www.ncbi.nlm.nih.gov/nuccore/NR_002196.33	NONHSAT017460.2	http://www.noncode.org/show_rna.php?id=NONHSAT017460&version=2&utd=1#	Prostate Cancer	176807	http://www.omim.org/entry/176807?search=Prostate%20Cancer&highlight=prostatic%20prostate%20cancerous%20cancer	Dihydrotestosterone (DHT)	D07456	http://www.genome.jp/dbget-bin/www_bget?drug:D07456	DB02901	https://www.drugbank.ca/drugs/DB02901	16330	http://www.ebi.ac.uk/chebi/searchId.do?chebiId=16330	DHT treatment (10−8 M)	LNCaP cell line	Human	In these conditions, PRL increased H19 expression, but DHT reduced it.	15525575	https://www.ncbi.nlm.nih.gov/pubmed/?term=15525575
H19	NR_002196.33	https://www.ncbi.nlm.nih.gov/nuccore/NR_002196.33	NONHSAT017460.2	http://www.noncode.org/show_rna.php?id=NONHSAT017460&version=2&utd=1#	Skin Tumor	N/A	N/A	Vitamin D	C12919	http://www.kegg.jp/dbget-bin/www_bget?C12919	DB11094	https://www.drugbank.ca/drugs/DB11094	N/A	N/A	Vitamin D receptor knock out	VDR−/− mouse keratinocytes	Mouse	up-regulated	24342142	https://www.ncbi.nlm.nih.gov/pubmed/?term=24342142
H19	NR_002196.33	https://www.ncbi.nlm.nih.gov/nuccore/NR_002196.33	NONHSAT017460.2	http://www.noncode.org/show_rna.php?id=NONHSAT017460&version=2&utd=1#	Cervical Cancer	603956	http://www.omim.org/entry/603956?search=Cervical%20Cancer&highlight=cancerous%20cervical%20cancer	Curcumin	C10443	http://www.kegg.jp/dbget-bin/www_bget?C10443	DB11672	https://www.drugbank.ca/drugs/DB11672	3962	http://www.ebi.ac.uk/chebi/searchId.do?chebiId=3962	Curcumin treatment	HeLa cell line	Human	down-regulated	18348204	https://www.ncbi.nlm.nih.gov/pubmed/?term=18348204
H19	NR_002196.33	https://www.ncbi.nlm.nih.gov/nuccore/NR_002196.33	NONHSAT017460.2	http://www.noncode.org/show_rna.php?id=NONHSAT017460&version=2&utd=1#	Colon Adenocarcinoma	114500	http://www.omim.org/entry/114500?search=Colon%20Cancer&highlight=colonic%20colon%20cancerous%20cancer	Curcumin	C10443	http://www.kegg.jp/dbget-bin/www_bget?C10443	DB11672	https://www.drugbank.ca/drugs/DB11672	3962	http://www.ebi.ac.uk/chebi/searchId.do?chebiId=3962	Curcumin treatment	SW 620 cell line	Human	down-regulated	18348204	https://www.ncbi.nlm.nih.gov/pubmed/?term=18348204
H19	NR_002196.33	https://www.ncbi.nlm.nih.gov/nuccore/NR_002196.33	NONHSAT017460.2	http://www.noncode.org/show_rna.php?id=NONHSAT017460&version=2&utd=1#	Colon Cancer	114500	http://www.omim.org/entry/114500?search=Colon%20Cancer&highlight=colonic%20colon%20cancerous%20cancer	Curcumin	C10443	http://www.kegg.jp/dbget-bin/www_bget?C10443	DB11672	https://www.drugbank.ca/drugs/DB11672	3962	http://www.ebi.ac.uk/chebi/searchId.do?chebiId=3962	Curcumin treatment	HCT 116 cell line	Human	down-regulated	18348204	https://www.ncbi.nlm.nih.gov/pubmed/?term=18348204
H19	NR_002196.33	https://www.ncbi.nlm.nih.gov/nuccore/NR_002196.33	NONHSAT017460.2	http://www.noncode.org/show_rna.php?id=NONHSAT017460&version=2&utd=1#	Gastric Cancer	613659	http://www.omim.org/entry/613659?search=Gastric%20Cancer&highlight=gastric%20cancerous%20cancer	Curcumin	C10443	http://www.kegg.jp/dbget-bin/www_bget?C10443	DB11672	https://www.drugbank.ca/drugs/DB11672	3962	http://www.ebi.ac.uk/chebi/searchId.do?chebiId=3962	Curcumin treatment	SGC-7901 cell line	Human	Curcumin suppresses the proliferation of gastric cancer cells by downregulating H19.	28105222	https://www.ncbi.nlm.nih.gov/pubmed/?term=28105222
H19	NR_002196.33	https://www.ncbi.nlm.nih.gov/nuccore/NR_002196.33	NONHSAT017460.2	http://www.noncode.org/show_rna.php?id=NONHSAT017460&version=2&utd=1#	Laryngeal Epidermoid Carcinoma	275355	http://www.omim.org/entry/275355?search=Laryngeal%20Squamous%20Cell%20Carcinoma&highlight=laryngeal%20carcinomatous%20larynx%20cell%20squamous%20carcinoma	Curcumin	C10443	http://www.kegg.jp/dbget-bin/www_bget?C10443	DB11672	https://www.drugbank.ca/drugs/DB11672	3962	http://www.ebi.ac.uk/chebi/searchId.do?chebiId=3962	Curcumin treatment	Hep-2 cell line	Human	down-regulated	18348204	https://www.ncbi.nlm.nih.gov/pubmed/?term=18348204
H19	NR_002196.33	https://www.ncbi.nlm.nih.gov/nuccore/NR_002196.33	NONHSAT017460.2	http://www.noncode.org/show_rna.php?id=NONHSAT017460&version=2&utd=1#	Pharyngeal Carcinoma	N/A	N/A	Curcumin	C10443	http://www.kegg.jp/dbget-bin/www_bget?C10443	DB11672	https://www.drugbank.ca/drugs/DB11672	3962	http://www.ebi.ac.uk/chebi/searchId.do?chebiId=3962	Curcumin treatment	Detroit 562 cell line	Human	down-regulated	18348204	https://www.ncbi.nlm.nih.gov/pubmed/?term=18348204
H19	NR_002196.33	https://www.ncbi.nlm.nih.gov/nuccore/NR_002196.33	NONHSAT017460.2	http://www.noncode.org/show_rna.php?id=NONHSAT017460&version=2&utd=1#	Tongue Carcinoma	N/A	N/A	Curcumin	C10443	http://www.kegg.jp/dbget-bin/www_bget?C10443	DB11672	https://www.drugbank.ca/drugs/DB11672	3962	http://www.ebi.ac.uk/chebi/searchId.do?chebiId=3962	Curcumin treatment	Cal 27 cell line	Human	down-regulated	18348204	https://www.ncbi.nlm.nih.gov/pubmed/?term=18348204
H19	NR_002196.33	https://www.ncbi.nlm.nih.gov/nuccore/NR_002196.33	NONHSAT017460.2	http://www.noncode.org/show_rna.php?id=NONHSAT017460&version=2&utd=1#	Fetal and newborn growth	N/A	N/A	Calorie	N/A	N/A	N/A	N/A	N/A	N/A	Low calorie treatment (intake of less than 1,000kcal/day)	Umbilical Cord tissues	Human	H19-DMR methylation in UC tissues was significantly reduced in the low calorie group.	28500962	https://www.ncbi.nlm.nih.gov/pubmed/?term=28500962
H19	NR_002196.33	https://www.ncbi.nlm.nih.gov/nuccore/NR_002196.33	NONHSAT017460.2	http://www.noncode.org/show_rna.php?id=NONHSAT017460&version=2&utd=1#	Breast Cancer	114480	http://www.omim.org/entry/114480?search=Breast%20Cancer&highlight=cancerous%20breast%20cancer	Estrogen	D04070	http://www.kegg.jp/dbget-bin/www_bget?dr:D04070	DB00286	https://www.drugbank.ca/drugs/DB00286	50114	http://www.ebi.ac.uk/chebi/searchId.do?chebiId=CHEBI:50114	Estrogen treatment	MCF-7 and MDA-MB-231 cell lines	Human	E2 caused a dose-dependent induction of H19 expression with a maximal effect observed at 1 nM.	25846769	https://www.ncbi.nlm.nih.gov/pubmed/?term=25846769
H19	NR_002196.33	https://www.ncbi.nlm.nih.gov/nuccore/NR_002196.33	NONHSAT017460.2	http://www.noncode.org/show_rna.php?id=NONHSAT017460&version=2&utd=1#	Bladder Carcinoma	109800	http://www.omim.org/entry/109800?search=Bladder%20Cancer&highlight=cancerous%20bladder%20cancer	Hypoxia	N/A	N/A	N/A	N/A	N/A	N/A	Hypoxia treatment	T24P, HepG2, Hep3B, HuH7 and UMUC3 cell lines	Human	Putative tumor suppressor genes are upregulated by H19 knockdown in hypoxic stress.	17786216	https://www.ncbi.nlm.nih.gov/pubmed/?term=17786216
H19	NR_002196.33	https://www.ncbi.nlm.nih.gov/nuccore/NR_002196.33	NONHSAT017460.2	http://www.noncode.org/show_rna.php?id=NONHSAT017460&version=2&utd=1#	Glioblastoma	137800	http://www.omim.org/entry/137800?search=Glioblastoma&highlight=glioblastoma	Hypoxia	N/A	N/A	N/A	N/A	N/A	N/A	Hypoxia treatment	U87 and U251 cell	Human	Hypoxia significantly stimulated H19 expression in glioblastoma cell lines.	28327666	https://www.ncbi.nlm.nih.gov/pubmed/?term=28327666
H19	NR_002196.33	https://www.ncbi.nlm.nih.gov/nuccore/NR_002196.33	NONHSAT017460.2	http://www.noncode.org/show_rna.php?id=NONHSAT017460&version=2&utd=1#	Hepatocellular Carcinoma	114550	http://www.omim.org/entry/114550?search=HCC&highlight=hcc	Hypoxia	N/A	N/A	N/A	N/A	N/A	N/A	Hypoxia treatment	T24P, HepG2, Hep3B, HuH7 and UMUC3 cell lines	Human	Putative tumor suppressor genes are upregulated by H19 knockdown in hypoxic stress.	17786216	https://www.ncbi.nlm.nih.gov/pubmed/?term=17786216
H19	NR_002196.33	https://www.ncbi.nlm.nih.gov/nuccore/NR_002196.33	NONHSAT017460.2	http://www.noncode.org/show_rna.php?id=NONHSAT017460&version=2&utd=1#	Hindlimb Ischaemia	N/A	N/A	Hypoxia	N/A	N/A	N/A	N/A	N/A	N/A	Hypoxia treatment	Hindlimb ischemia C57BL6 mice	Mouse	up-regulated	27063004	https://www.ncbi.nlm.nih.gov/pubmed/?term=27063004
H19	NR_002196.33	https://www.ncbi.nlm.nih.gov/nuccore/NR_002196.33	NONHSAT017460.2	http://www.noncode.org/show_rna.php?id=NONHSAT017460&version=2&utd=1#	Hindlimb Ischaemia	N/A	N/A	Hypoxia	N/A	N/A	N/A	N/A	N/A	N/A	Hypoxia treatment	Myogenic progenitor cells	Human	PGI2-hMSC-induced cytoprotection of progenitor cells under hypoxia is H19 dependent.	27080438	https://www.ncbi.nlm.nih.gov/pubmed/?term=27080438
H19	NR_002196.33	https://www.ncbi.nlm.nih.gov/nuccore/NR_002196.33	NONHSAT017460.2	http://www.noncode.org/show_rna.php?id=NONHSAT017460&version=2&utd=1#	Lung Cancer	211980	http://www.omim.org/entry/211980?search=Lung%20Adenocarcinoma&highlight=lung%20pulmonary%20adenocarcinomatous%20adenocarcinoma%20pulmonic	Hypoxia	N/A	N/A	N/A	N/A	N/A	N/A	Hypoxia treatment	A549 cell line	Human	H19 RNA upon hypoxia significantly decreases the viability of the (A549) cells.	20117150	https://www.ncbi.nlm.nih.gov/pubmed/?term=20117150
H19	NR_002196.33	https://www.ncbi.nlm.nih.gov/nuccore/NR_002196.33	NONHSAT017460.2	http://www.noncode.org/show_rna.php?id=NONHSAT017460&version=2&utd=1#	Fetal Development	N/A	N/A	Insulin	N/A	N/A	N/A	N/A	5931	http://www.ebi.ac.uk/chebi/searchId.do?chebiId=CHEBI:5931	Insulin treatment	2-cell embryos	Human	up-regulated	17974131	https://www.ncbi.nlm.nih.gov/pubmed/?term=17974131
H19	NR_002196.33	https://www.ncbi.nlm.nih.gov/nuccore/NR_002196.33	NONHSAT017460.2	http://www.noncode.org/show_rna.php?id=NONHSAT017460&version=2&utd=1#	Bladder Carcinoma	109800	http://www.omim.org/entry/109800?search=Bladder%20Cancer&highlight=cancerous%20bladder%20cancer	N-butyl-N-(4-hydroxybutyl)nitrosamine (BBN)	N/A	N/A	N/A	N/A	91275	http://www.ebi.ac.uk/chebi/searchId.do?chebiId=CHEBI:91275	BBN treatment	BBN-induced bladder carcinoma mouse model	Mouse	H19 is expressed in the connective tissue of the lamina propria prior to its expression in epithelial cells, concurrent with preneoplastic changes in the transitional epithelium of the bladder.	9886562	https://www.ncbi.nlm.nih.gov/pubmed/?term=9886562
H19	NR_002196.33	https://www.ncbi.nlm.nih.gov/nuccore/NR_002196.33	NONHSAT017460.2	http://www.noncode.org/show_rna.php?id=NONHSAT017460&version=2&utd=1#	Prostate Cancer	176807	http://www.omim.org/entry/176807?search=Prostate%20Cancer&highlight=prostatic%20prostate%20cancerous%20cancer	Prolactin (PRL)	C18201	http://www.genome.jp/dbget-bin/www_bget?cpd:C18201	N/A	N/A	81580	http://www.ebi.ac.uk/chebi/searchId.do?chebiId=CHEBI:81580	PRL treatment (5 or 50 nM)	LNCaP cell line	Human	In these conditions, PRL increased H20 expression, but DHT reduced it.	15525575	https://www.ncbi.nlm.nih.gov/pubmed/?term=15525575
H2BFXP	NR_003238.2	https://www.ncbi.nlm.nih.gov/nuccore/NR_003238.2	N/A	N/A	Nasopharyngeal Carcinoma	617075	http://www.omim.org/entry/617075?search=Nasopharyngeal%20Carcinoma&highlight=nasopharynx%20nasopharyngeal%20carcinomatous%20carcinoma	Curcumin	C10443	http://www.kegg.jp/dbget-bin/www_bget?C10443	DB11672	https://www.drugbank.ca/drugs/DB11672	3962	http://www.ebi.ac.uk/chebi/searchId.do?chebiId=3962	Curcumin treatemnt (10 micro mol L-1 Cur for 24 h)	CNE-2 cell line	Human	Cur has radiosensitizing effect on human nasopharyngeal carcinoma CNE-2 cells. In the Cur group, the GUCY2GP, H2BFXP, LINC00623 IncRNA were significantly up-regulated and ZRANB2-AS2 LOC100506835, FLJ36000 IncRNA were significantly down-regulated.	24946557	https://www.ncbi.nlm.nih.gov/pubmed/?term=24946557
H2BFXP	NR_003238.2	https://www.ncbi.nlm.nih.gov/nuccore/NR_003238.2	N/A	N/A	Nasopharyngeal Carcinoma	617075	http://www.omim.org/entry/617075?search=Nasopharyngeal%20Carcinoma&highlight=nasopharynx%20nasopharyngeal%20carcinomatous%20carcinoma	Radiation	N/A	N/A	N/A	N/A	N/A	N/A	Radiation treatment	CNE-2 cell line	Human	Cur has radiosensitizing effect on human nasopharyngeal carcinoma CNE-2 cells. In the Cur group, the GUCY2GP, H2BFXP, LINC00623 IncRNA were significantly up-regulated and ZRANB2-AS2 LOC100506835, FLJ36000 IncRNA were significantly down-regulated.	24946557	https://www.ncbi.nlm.nih.gov/pubmed/?term=24946557
HBBP1	NR_001589.1	https://www.ncbi.nlm.nih.gov/nuccore/NR_001589.1	N/A	N/A	Lung Squamous Cell Carcinoma	211980	http://www.omim.org/entry/211980?search=Lung%20Squamous%20Cell%20Carcinoma&highlight=carcinomatous%20cell%20squamous%20lung%20carcinoma%20pulmonary%20pulmonic	Cisplatin	C06911	http://www.kegg.jp/dbget-bin/www_bget?C06911	DB00515	https://www.drugbank.ca/drugs/DB00515	27899	http://www.ebi.ac.uk/chebi/searchId.do?chebiId=27899	Cisplatin treatment	Lung SCC patients	Human	up-regulated	25250788	https://www.ncbi.nlm.nih.gov/pubmed/?term=25250788
HERC2P9	NR_036443.1	https://www.ncbi.nlm.nih.gov/nuccore/NR_036443.1	NONHSAT041248.2	http://www.noncode.org/show_rna.php?id=NONHSAT041248&version=2&utd=1#	Prostate Cancer	176807	http://www.omim.org/entry/176807?search=Prostate%20Cancer&highlight=prostatic%20prostate%20cancerous%20cancer	Dihydrotestosterone (DHT)	D07456	http://www.genome.jp/dbget-bin/www_bget?drug:D07456	DB02901	https://www.drugbank.ca/drugs/DB02901	16330	http://www.ebi.ac.uk/chebi/searchId.do?chebiId=16330	DHT treatment	LNCaP cell line	Human	up-regulated	27556357	https://www.ncbi.nlm.nih.gov/pubmed/?term=27556357
HIF1A-AS1	NR_047116.1	https://www.ncbi.nlm.nih.gov/nuccore/NR_047116.1	NONHSAT037272.2	http://www.noncode.org/show_rna.php?id=NONHSAT037272&version=2&utd=1#	Cardiovascular Disease	N/A	N/A	Clopidogrel	D00769	http://www.genome.jp/dbget-bin/www_bget?drug:D00769	DB00758	https://www.drugbank.ca/drugs/DB00758	37941	http://www.ebi.ac.uk/chebi/searchId.do?chebiId=37941	Clopidogrel treatment	HUVEC cell line	Human	down-regulated	25761653	https://www.ncbi.nlm.nih.gov/pubmed/?term=25761653
HIF1A-AS1	NR_047116.1	https://www.ncbi.nlm.nih.gov/nuccore/NR_047116.1	NONHSAT037272.2	http://www.noncode.org/show_rna.php?id=NONHSAT037272&version=2&utd=1#	Cardiovascular Disease	N/A	N/A	Palmitic Acid (PA)	N/A	N/A	N/A	N/A	N/A	N/A	PA treatment	HUVEC cell line	Human	HIF1A-AS1 silencing can reduce PA-induced apoptosis and promote proliferation of HUVECs.	25761653	https://www.ncbi.nlm.nih.gov/pubmed/?term=25761653
HIF1A-AS1	NR_047116.1	https://www.ncbi.nlm.nih.gov/nuccore/NR_047116.1	NONHSAT037272.2	http://www.noncode.org/show_rna.php?id=NONHSAT037272&version=2&utd=1#	Thoracoabdominal Aorta Aneurysm	N/A	N/A	Palmitic Acid (PA)	N/A	N/A	N/A	N/A	N/A	N/A	PA treatment	vascular smooth muscle cells (VSMCs)	Human	up-regulated	26062209	https://www.ncbi.nlm.nih.gov/pubmed/?term=26062209
HIF1A-AS1	NR_047116.1	https://www.ncbi.nlm.nih.gov/nuccore/NR_047116.1	NONHSAT037272.2	http://www.noncode.org/show_rna.php?id=NONHSAT037272&version=2&utd=1#	Thoracoabdominal Aorta Aneurysm	N/A	N/A	Palmitic Acid (PA)	N/A	N/A	N/A	N/A	N/A	N/A	PA treatment	vascular smooth muscle cells (VSMCs)	Human	up-regulated	26062209	https://www.ncbi.nlm.nih.gov/pubmed/?term=26062209
HIF1A-AS1	NR_047116.1	https://www.ncbi.nlm.nih.gov/nuccore/NR_047116.1	NONHSAT037272.2	http://www.noncode.org/show_rna.php?id=NONHSAT037272&version=2&utd=1#	Osteoblast Differentiation	N/A	N/A	Transforming Growth Factor (TGF)-β	N/A	N/A	N/A	N/A	N/A	N/A	TGF-β treatment	Human osteoblastic bone marrow stem cells	Human	up-regulated	26460121	https://www.ncbi.nlm.nih.gov/pubmed/?term=26460121
HINCUT1	N/A	N/A	N/A	N/A	Breast Cancer	114480	http://www.omim.org/entry/114480?search=Breast%20Cancer&highlight=cancerous%20breast%20cancer	Hypoxia	N/A	N/A	N/A	N/A	N/A	N/A	Hypoxia treatment	MCF-7 cell line	Human	specifically under hypoxia and is critical for optimal O-GlcNAcylation of proteins	24037088	https://www.ncbi.nlm.nih.gov/pubmed/?term=24037088
HINCUT1	N/A	N/A	N/A	N/A	Colorectal Cancer	114500	http://www.omim.org/entry/114500?search=Colon%20Cancer&highlight=colonic%20colon%20cancerous%20cancer	Hypoxia	N/A	N/A	N/A	N/A	N/A	N/A	Hypoxia treatment	HCT-116, HT-29 and COLO-205 cell lines	Human	Supports cell proliferation	24037088	https://www.ncbi.nlm.nih.gov/pubmed/?term=24037088
HOTAIR	NR_047517.1	http://www.ncbi.nlm.nih.gov/nuccore/NR_047517.1	NONHSAT028507.2	http://www.noncode.org/show_rna.php?id=NONHSAT028507&version=2&utd=1#	Breast Cancer	114480	http://www.omim.org/entry/114480?search=Breast%20Cancer&highlight=cancerous%20breast%20cancer	Diethylstilbestrol (DES)	D00577	http://www.genome.jp/dbget-bin/www_bget?drug:D00577	DB00255	https://www.drugbank.ca/drugs/DB00255	41922	http://www.ebi.ac.uk/chebi/searchId.do?chebiId=41922	DES treatment	MCF7 cell line	Human	The qPCR analyses showed BPA (100 nM) and DES (10 nM) treatment induced (~ 7 fold) the expression of HOTAIR, in comparison to the control.	24533973	https://www.ncbi.nlm.nih.gov/pubmed/?term=24533973
HOTAIR	NR_047517.1	http://www.ncbi.nlm.nih.gov/nuccore/NR_047517.1	NONHSAT028507.2	http://www.noncode.org/show_rna.php?id=NONHSAT028507&version=2&utd=1#	Pleomorphic Leiomyosarcoma	N/A	N/A	Mitomycin C	D00208	http://www.kegg.jp/dbget-bin/www_bget?D00208	DB00305	https://www.drugbank.ca/drugs/DB00305	27504	http://www.ebi.ac.uk/chebi/searchId.do?chebiId=27504	Mitomycin Ctreatment	primary and metastatic sarcoma patient tumor samples	Human	A high grade pleomorphic leiomyosarcoma, treated with radiation and chemotherapy (Mitomycin C, Adriamycin, Cisplatin) showed a low MTDH expression and persistent HOTAIR expression.	23543869	https://www.ncbi.nlm.nih.gov/pubmed/?term=23543869
HOTAIR	NR_047517.1	http://www.ncbi.nlm.nih.gov/nuccore/NR_047517.1	NONHSAT028507.2	http://www.noncode.org/show_rna.php?id=NONHSAT028507&version=2&utd=1#	Pleomorphic Leiomyosarcoma	N/A	N/A	Gemcitabine	D02368	http://www.genome.jp/dbget-bin/www_bget?drug:D02368	DB00441	https://www.drugbank.ca/drugs/DB00441	175901	http://www.ebi.ac.uk/chebi/searchId.do?chebiId=175901	Gemcitabine treatment	primary and metastatic sarcoma patient tumor samples	Human	A high grade uterine leiomyosarcoma that received chemotherapy (Gemcitabine, Taxotere) showed an absence of MTDH and HOTAIR expression and a 100% necrosis.	23543869	https://www.ncbi.nlm.nih.gov/pubmed/?term=23543869
HOTAIR	NR_047517.1	http://www.ncbi.nlm.nih.gov/nuccore/NR_047517.1	NONHSAT028507.2	http://www.noncode.org/show_rna.php?id=NONHSAT028507&version=2&utd=1#	Gastric Cancer	613659	http://www.omim.org/entry/613659?search=Gastric%20Cancer&highlight=gastric%20cancerous%20cancer	Cisplatin	C06911	http://www.kegg.jp/dbget-bin/www_bget?C06911	DB00515	https://www.drugbank.ca/drugs/DB00515	27899	http://www.ebi.ac.uk/chebi/searchId.do?chebiId=27899	Cisplatin treatment	SGC-7901/DDP and BGC-823/DDP cell lines	Human	HOTAIR expression was significantly upregulated in cisplatin-resistant gastric cancer cells.	27900563	https://www.ncbi.nlm.nih.gov/pubmed/?term=27900563
HOTAIR	NR_047517.1	http://www.ncbi.nlm.nih.gov/nuccore/NR_047517.1	NONHSAT028507.2	http://www.noncode.org/show_rna.php?id=NONHSAT028507&version=2&utd=1#	Hepatocellular Carcinoma	114550	http://www.omim.org/entry/114550?search=HCC&highlight=hcc	Cisplatin	C06911	http://www.kegg.jp/dbget-bin/www_bget?C06911	DB00515	https://www.drugbank.ca/drugs/DB00515	27899	http://www.ebi.ac.uk/chebi/searchId.do?chebiId=27899	Cisplatin treatment	HepG2 cell line	Human	Knockdown of HOTAIR led to a significantly increased response of HepG2 cells to chemotherapeutic drug cisplatin and doxorubicin.	21327457	https://www.ncbi.nlm.nih.gov/pubmed/?term=21327457
HOTAIR	NR_047517.1	http://www.ncbi.nlm.nih.gov/nuccore/NR_047517.1	NONHSAT028507.2	http://www.noncode.org/show_rna.php?id=NONHSAT028507&version=2&utd=1#	Laryngeal Squamous Cell Carcinoma	275355	http://www.omim.org/entry/275355?search=Laryngeal%20Squamous%20Cell%20Carcinoma&highlight=laryngeal%20carcinomatous%20larynx%20cell%20squamous%20carcinoma	Cisplatin	C06911	http://www.kegg.jp/dbget-bin/www_bget?C06911	DB00515	https://www.drugbank.ca/drugs/DB00515	27899	http://www.ebi.ac.uk/chebi/searchId.do?chebiId=27899	cisplatin treatment	laryngeal tumor and adjacent normal tissue	Human	The expressions of lncRNA HOTAIR were dramatically reduced with the increasing concentration of cisplatin and also lengthening of the treatment duration.	25257554	https://www.ncbi.nlm.nih.gov/pubmed/?term=25257554
HOTAIR	NR_047517.1	http://www.ncbi.nlm.nih.gov/nuccore/NR_047517.1	NONHSAT028507.2	http://www.noncode.org/show_rna.php?id=NONHSAT028507&version=2&utd=1#	Lung Adenocarcinoma	211980	http://www.omim.org/entry/211980?search=Lung%20Adenocarcinoma&highlight=lung%20pulmonary%20adenocarcinomatous%20adenocarcinoma%20pulmonic	Cisplatin	C06911	http://www.kegg.jp/dbget-bin/www_bget?C06911	DB00515	https://www.drugbank.ca/drugs/DB00515	27899	http://www.ebi.ac.uk/chebi/searchId.do?chebiId=27899	Cisplatin treatment	A549/DDP and A549 cell lines	Human	Compared with that in parental A549 cells, the relative level of HOTAIR expression in A549/DDP cells was significantly increased by approximately 36.2 folds.	24155936	https://www.ncbi.nlm.nih.gov/pubmed/?term=24155936
HOTAIR	NR_047517.1	http://www.ncbi.nlm.nih.gov/nuccore/NR_047517.1	NONHSAT028507.2	http://www.noncode.org/show_rna.php?id=NONHSAT028507&version=2&utd=1#	Non-small-cell Lung Cancer	211980	http://www.omim.org/entry/211980?search=Non-Small%20Cell%20Lung%20Cancer&highlight=non%20cancer%20nonsmall%20cell%20cancerous%20lung%20small%20pulmonary%20pulmonic	Cisplatin	C06911	http://www.kegg.jp/dbget-bin/www_bget?C06911	DB00515	https://www.drugbank.ca/drugs/DB00515	27899	http://www.ebi.ac.uk/chebi/searchId.do?chebiId=27899	Cisplatin treatment	A549 cell line	Human	Overexpression of HOTAIR in A549 cells increased resistance to cisplatin.	28066612	https://www.ncbi.nlm.nih.gov/pubmed/?term=28066612
HOTAIR	NR_047517.1	http://www.ncbi.nlm.nih.gov/nuccore/NR_047517.1	NONHSAT028507.2	http://www.noncode.org/show_rna.php?id=NONHSAT028507&version=2&utd=1#	Ovarian Cancer	211980	http://www.omim.org/entry/211980?search=Non-Small%20Cell%20Lung%20Cancer&highlight=non%20cancer%20nonsmall%20cell%20cancerous%20lung%20small%20pulmonary%20pulmonic	Cisplatin	C06911	http://www.kegg.jp/dbget-bin/www_bget?C06911	DB00515	https://www.drugbank.ca/drugs/DB00515	27899	http://www.ebi.ac.uk/chebi/searchId.do?chebiId=27899	Cisplatin treatment	SKOV-3CDDP/R cisplatin-resistant cell line	Human	For the groups of cells exposed to 0 μg/ml cisplatin for 24 h, siHOTAIR-treated cells displayed a significant difference in cell viability compared with siNC treated cells (P=0.48).	25824616	https://www.ncbi.nlm.nih.gov/pubmed/?term=25824616
HOTAIR	NR_047517.1	http://www.ncbi.nlm.nih.gov/nuccore/NR_047517.1	NONHSAT028507.2	http://www.noncode.org/show_rna.php?id=NONHSAT028507&version=2&utd=1#	Pleomorphic Leiomyosarcoma	N/A	N/A	Cisplatin	C06911	http://www.kegg.jp/dbget-bin/www_bget?C06911	DB00515	https://www.drugbank.ca/drugs/DB00515	27899	http://www.ebi.ac.uk/chebi/searchId.do?chebiId=27899	Cisplatin treatment	primary and metastatic sarcoma patient tumor samples	Human	A high grade pleomorphic leiomyosarcoma, treated with radiation and chemotherapy (Mitomycin C, Adriamycin, Cisplatin) showed a low MTDH expression and persistent HOTAIR expression.	23543869	https://www.ncbi.nlm.nih.gov/pubmed/?term=23543869
HOTAIR	NR_047517.1	http://www.ncbi.nlm.nih.gov/nuccore/NR_047517.1	NONHSAT028507.2	http://www.noncode.org/show_rna.php?id=NONHSAT028507&version=2&utd=1#	Small Cell Lung Cancer	182280	http://www.omim.org/entry/182280?search=Small%20Cell%20Lung%20Cancer&highlight=cancer%20cell%20cancerous%20lung%20small%20pulmonary%20pulmonic	Cisplatin	C06911	http://www.kegg.jp/dbget-bin/www_bget?C06911	DB00515	https://www.drugbank.ca/drugs/DB00515	27899	http://www.ebi.ac.uk/chebi/searchId.do?chebiId=27899	Cisplatin treatment	H69/H69AR and H446/H446AR cell lines	Human	IC50 values of CDDP, ADM, and VP-16 decreased significantly after transfection with siHOTAIR	26707824	https://www.ncbi.nlm.nih.gov/pubmed/?term=26707824
HOTAIR	NR_047517.1	http://www.ncbi.nlm.nih.gov/nuccore/NR_047517.1	NONHSAT028507.2	http://www.noncode.org/show_rna.php?id=NONHSAT028507&version=2&utd=1#	Chronic Myeloid Leukemia	608232	http://www.omim.org/entry/608232?search=Chronic%20Myeloid%20Leukemia&highlight=chronic%20myeloid%20leukemia%20leukaemia	Imatinib	D01441	http://www.genome.jp/dbget-bin/www_bget?drug:D01441	DB00619	https://www.drugbank.ca/drugs/DB00619	45783	http://www.ebi.ac.uk/chebi/searchId.do?chebiId=45783	Imatinib treatment	K562 cell line	Human	Knockdown of HOTAIR expression downregulated the MRP1 expression levels in the K562-imatinib cells and resulted in higher sensitivity to the imatinib treatment.	27875938	https://www.ncbi.nlm.nih.gov/pubmed/?term=27875938
HOTAIR	NR_047517.1	http://www.ncbi.nlm.nih.gov/nuccore/NR_047517.1	NONHSAT028507.2	http://www.noncode.org/show_rna.php?id=NONHSAT028507&version=2&utd=1#	Triple-negtive Breast Cancer	114480	http://www.omim.org/entry/114480?search=Breast%20Cancer&highlight=cancerous%20breast%20cancer	Imatinib	D01441	http://www.genome.jp/dbget-bin/www_bget?drug:D01441	DB00619	https://www.drugbank.ca/drugs/DB00619	45783	http://www.ebi.ac.uk/chebi/searchId.do?chebiId=45783	Imatinib treatment	MDA-MB-231, MDA-MB-468, HCC1806, and SUM159 cell lines	Human	Expression of HOTAIR is down-regulated only when the cells are treated with the dual treatment with imatinib and lapatinib.	25883211	https://www.ncbi.nlm.nih.gov/pubmed/?term=25883211
HOTAIR	NR_047517.1	http://www.ncbi.nlm.nih.gov/nuccore/NR_047517.1	NONHSAT028507.2	http://www.noncode.org/show_rna.php?id=NONHSAT028507&version=2&utd=1#	Breast Cancer	114480	http://www.omim.org/entry/114480?search=Breast%20Cancer&highlight=cancerous%20breast%20cancer	Tamoxifen	D08559	http://www.kegg.jp/dbget-bin/www_bget?D08559	DB00675	https://www.drugbank.ca/drugs/DB00675	41774	http://www.ebi.ac.uk/chebi/searchId.do?chebiId=41774	Tamoxifen treatment	MCF-7 and MDA-MB-231 cell lines	Human	Tamoxifen treatment suppressed the E2-induced HOTAIR expression	25592968	https://www.ncbi.nlm.nih.gov/pubmed/?term=25592968
HOTAIR	NR_047517.1	http://www.ncbi.nlm.nih.gov/nuccore/NR_047517.1	NONHSAT028507.2	http://www.noncode.org/show_rna.php?id=NONHSAT028507&version=2&utd=1#	Small Cell Lung Cancer	182280	http://www.omim.org/entry/182280?search=Small%20Cell%20Lung%20Cancer&highlight=cancer%20cell%20cancerous%20lung%20small%20pulmonary%20pulmonic	Etoposide	D00125	http://www.genome.jp/dbget-bin/www_bget?drug:D00125	DB00773	https://www.drugbank.ca/drugs/DB00773	4911	http://www.ebi.ac.uk/chebi/searchId.do?chebiId=4911	Etoposide treatment	H69/H69AR and H446/H446AR cell lines	Human	IC50 values of CDDP, ADM, and VP-16 decreased significantly after transfection with siHOTAIR	26707824	https://www.ncbi.nlm.nih.gov/pubmed/?term=26707824
HOTAIR	NR_047517.1	http://www.ncbi.nlm.nih.gov/nuccore/NR_047517.1	NONHSAT028507.2	http://www.noncode.org/show_rna.php?id=NONHSAT028507&version=2&utd=1#	Ovarian Cancer	211980	http://www.omim.org/entry/211980?search=Non-Small%20Cell%20Lung%20Cancer&highlight=non%20cancer%20nonsmall%20cell%20cancerous%20lung%20small%20pulmonary%20pulmonic	Carboplatin	D01363	http://www.kegg.jp/dbget-bin/www_bget?D01363	DB00958	https://www.drugbank.ca/drugs/DB00958	31355	http://www.ebi.ac.uk/chebi/searchId.do?chebiId=31355	Carboplatin treatment	SKOV3IP cell lines	Human	Overexpression of HOTAIR SKOV3IP cell line reduces sensitivity to carboplatin.	26497652	https://www.ncbi.nlm.nih.gov/pubmed/?term=26497652
HOTAIR	NR_047517.1	http://www.ncbi.nlm.nih.gov/nuccore/NR_047517.1	NONHSAT028507.2	http://www.noncode.org/show_rna.php?id=NONHSAT028507&version=2&utd=1#	Bladder Transitional Cell Carcinoma	109800	http://www.omim.org/entry/109800?search=Bladder%20Cancer&highlight=cancerous%20bladder%20cancer	Doxorubicin	C01661	http://www.kegg.jp/dbget-bin/www_bget?C01661	DB00997	https://www.drugbank.ca/drugs/DB00997	28748	http://www.ebi.ac.uk/chebi/searchId.do?chebiId=28748	Doxorubicin treatment	T24 and J82 cell lines	Human	In T24 and J82 cells, HOTAIR over-expression promoted cell proliferation and inhibited chemosensitivity to doxorubicin and cell apoptosis induced by doxorubicin.	26781446	https://www.ncbi.nlm.nih.gov/pubmed/?term=26781446
HOTAIR	NR_047517.1	http://www.ncbi.nlm.nih.gov/nuccore/NR_047517.1	NONHSAT028507.2	http://www.noncode.org/show_rna.php?id=NONHSAT028507&version=2&utd=1#	Hepatocellular Carcinoma	114550	http://www.omim.org/entry/114550?search=HCC&highlight=hcc	Doxorubicin	C01661	http://www.kegg.jp/dbget-bin/www_bget?C01661	DB00997	https://www.drugbank.ca/drugs/DB00997	28748	http://www.ebi.ac.uk/chebi/searchId.do?chebiId=28748	Doxorubicin treatment	HepG2 cell line	Human	Knockdown of HOTAIR led to a significantly increased response of HepG2 cells to chemotherapeutic drug cisplatin and doxorubicin.	21327457	https://www.ncbi.nlm.nih.gov/pubmed/?term=21327457
HOTAIR	NR_047517.1	http://www.ncbi.nlm.nih.gov/nuccore/NR_047517.1	NONHSAT028507.2	http://www.noncode.org/show_rna.php?id=NONHSAT028507&version=2&utd=1#	Laryngeal Squamous Cell Carcinoma	275355	http://www.omim.org/entry/275355?search=Laryngeal%20Squamous%20Cell%20Carcinoma&highlight=laryngeal%20carcinomatous%20larynx%20cell%20squamous%20carcinoma	Paclitaxel	D00491	http://www.kegg.jp/dbget-bin/www_bget?D00491	DB01229	https://www.drugbank.ca/drugs/DB01229	45863	http://www.ebi.ac.uk/chebi/searchId.do?chebiId=45863	paclitaxel treatment	laryngeal tumor and adjacent normal tissue	Human	The expressions of lncRNA HOTAIR were dramatically reduced with the increasing concentration of paclitaxel and also lengthening of the treatment duration.	25257554	https://www.ncbi.nlm.nih.gov/pubmed/?term=25257554
HOTAIR	NR_047517.1	http://www.ncbi.nlm.nih.gov/nuccore/NR_047517.1	NONHSAT028507.2	http://www.noncode.org/show_rna.php?id=NONHSAT028507&version=2&utd=1#	Triple-negtive Breast Cancer	114480	http://www.omim.org/entry/114480?search=Breast%20Cancer&highlight=cancerous%20breast%20cancer	Lapatinib	D04024	http://www.genome.jp/dbget-bin/www_bget?drug:D04024	DB01259	https://www.drugbank.ca/drugs/DB01259	49603	http://www.ebi.ac.uk/chebi/searchId.do?chebiId=49603	Lapatinib treatment	MDA-MB-231, MDA-MB-468, HCC1806, and SUM159 cell lines	Human	Expression of HOTAIR is down-regulated only when the cells are treated with the dual treatment with imatinib and lapatinib.	25883211	https://www.ncbi.nlm.nih.gov/pubmed/?term=25883211
HOTAIR	NR_047517.1	http://www.ncbi.nlm.nih.gov/nuccore/NR_047517.1	NONHSAT028507.2	http://www.noncode.org/show_rna.php?id=NONHSAT028507&version=2&utd=1#	Prostate Cancer	176807	http://www.omim.org/entry/176807?search=Prostate%20Cancer&highlight=prostatic%20prostate%20cancerous%20cancer	Genistein	C06563	http://www.kegg.jp/dbget-bin/www_bget?C06563	DB01645	https://www.drugbank.ca/drugs/DB01645	28088	http://www.ebi.ac.uk/chebi/searchId.do?chebiId=28088	Genistein treatment	PC3 and DU145 cell lines	Human	down-regulated	23936419	https://www.ncbi.nlm.nih.gov/pubmed/?term=23936419
HOTAIR	NR_047517.1	http://www.ncbi.nlm.nih.gov/nuccore/NR_047517.1	NONHSAT028507.2	http://www.noncode.org/show_rna.php?id=NONHSAT028507&version=2&utd=1#	Pleomorphic Leiomyosarcoma	N/A	N/A	Adriamycin	D01885	http://www.genome.jp/dbget-bin/www_bget?drug:D01885	DB11616	https://www.drugbank.ca/drugs/DB11616	94770	http://www.ebi.ac.uk/chebi/searchId.do?chebiId=94770	Adriamycin treatment	primary and metastatic sarcoma patient tumor samples	Human	A high grade pleomorphic leiomyosarcoma, treated with radiation and chemotherapy (Mitomycin C, Adriamycin, Cisplatin) showed a low MTDH expression and persistent HOTAIR expression.	23543869	https://www.ncbi.nlm.nih.gov/pubmed/?term=23543869
HOTAIR	NR_047517.1	http://www.ncbi.nlm.nih.gov/nuccore/NR_047517.1	NONHSAT028507.2	http://www.noncode.org/show_rna.php?id=NONHSAT028507&version=2&utd=1#	Small Cell Lung Cancer	182280	http://www.omim.org/entry/182280?search=Small%20Cell%20Lung%20Cancer&highlight=cancer%20cell%20cancerous%20lung%20small%20pulmonary%20pulmonic	Adriamycin	D01885	http://www.genome.jp/dbget-bin/www_bget?drug:D01885	DB11616	https://www.drugbank.ca/drugs/DB11616	94770	http://www.ebi.ac.uk/chebi/searchId.do?chebiId=94770	Adriamycin treatment	H69/H69AR and H446/H446AR cell lines	Human	IC50 values of CDDP, ADM, and VP-16 decreased significantly after transfection with siHOTAIR	26707824	https://www.ncbi.nlm.nih.gov/pubmed/?term=26707824
HOTAIR	NR_047517.1	http://www.ncbi.nlm.nih.gov/nuccore/NR_047517.1	NONHSAT028507.2	http://www.noncode.org/show_rna.php?id=NONHSAT028507&version=2&utd=1#	Cancer	N/A	N/A	Arsenic	C06269	http://www.genome.jp/dbget-bin/www_bget?cpd:C06269	N/A	N/A	27563	http://www.ebi.ac.uk/chebi/searchId.do?chebiId=CHEBI:27563	Arsenic exposure	workers in arsenic plants	Human	The decrease of △△Ct values is statistically significant for Linc p21, MEG3, PANDA in the two exposure groups, and HOTAIR and MALAT1 only in workers of A plant (P < 0.05).	26772154	https://www.ncbi.nlm.nih.gov/pubmed/?term=26772154
HOTAIR	NR_047517.1	http://www.ncbi.nlm.nih.gov/nuccore/NR_047517.1	NONHSAT028507.2	http://www.noncode.org/show_rna.php?id=NONHSAT028507&version=2&utd=1#	Peripheral Vascular Diseases	N/A	N/A	Arsenic	C06269	http://www.genome.jp/dbget-bin/www_bget?cpd:C06269	N/A	N/A	27563	http://www.ebi.ac.uk/chebi/searchId.do?chebiId=CHEBI:27563	Arsenic exposure	workers in arsenic plants	Human	The decrease of △△Ct values is statistically significant for Linc p21, MEG3, PANDA in the two exposure groups, and HOTAIR and MALAT1 only in workers of A plant (P < 0.05).	26772154	https://www.ncbi.nlm.nih.gov/pubmed/?term=26772154
HOTAIR	NR_047517.1	http://www.ncbi.nlm.nih.gov/nuccore/NR_047517.1	NONHSAT028507.2	http://www.noncode.org/show_rna.php?id=NONHSAT028507&version=2&utd=1#	Reproductive Txoicity	N/A	N/A	Arsenic	C06269	http://www.genome.jp/dbget-bin/www_bget?cpd:C06269	N/A	N/A	27563	http://www.ebi.ac.uk/chebi/searchId.do?chebiId=CHEBI:27563	Arsenic exposure	workers in arsenic plants	Human	The decrease of △△Ct values is statistically significant for Linc p21, MEG3, PANDA in the two exposure groups, and HOTAIR and MALAT1 only in workers of A plant (P < 0.05).	26772154	https://www.ncbi.nlm.nih.gov/pubmed/?term=26772154
HOTAIR	NR_047517.1	http://www.ncbi.nlm.nih.gov/nuccore/NR_047517.1	NONHSAT028507.2	http://www.noncode.org/show_rna.php?id=NONHSAT028507&version=2&utd=1#	Skin Lesions	N/A	N/A	Arsenic	C06269	http://www.genome.jp/dbget-bin/www_bget?cpd:C06269	N/A	N/A	27563	http://www.ebi.ac.uk/chebi/searchId.do?chebiId=CHEBI:27563	Arsenic exposure	workers in arsenic plants	Human	The decrease of △△Ct values is statistically significant for Linc p21, MEG3, PANDA in the two exposure groups, and HOTAIR and MALAT1 only in workers of A plant (P < 0.05).	26772154	https://www.ncbi.nlm.nih.gov/pubmed/?term=26772154
HOTAIR	NR_047517.1	http://www.ncbi.nlm.nih.gov/nuccore/NR_047517.1	NONHSAT028507.2	http://www.noncode.org/show_rna.php?id=NONHSAT028507&version=2&utd=1#	Breast Cancer	114480	http://www.omim.org/entry/114480?search=Breast%20Cancer&highlight=cancerous%20breast%20cancer	Bisphenol-A (BPA)	C13624	http://www.genome.jp/dbget-bin/www_bget?cpd:C13624	DB06973	https://www.drugbank.ca/drugs/DB06973	33216	http://www.ebi.ac.uk/chebi/searchId.do?chebiId=CHEBI:33216	BPA treatment	MCF7 cell line	Human	The qPCR analyses showed BPA (100 nM) and DES (10 nM) treatment induced (~ 6 fold) the expression of HOTAIR, in comparison to the control.	24533973	https://www.ncbi.nlm.nih.gov/pubmed/?term=24533973
HOTAIR	NR_047517.1	http://www.ncbi.nlm.nih.gov/nuccore/NR_047517.1	NONHSAT028507.2	http://www.noncode.org/show_rna.php?id=NONHSAT028507&version=2&utd=1#	Breast Cancer	114480	http://www.omim.org/entry/114480?search=Breast%20Cancer&highlight=cancerous%20breast%20cancer	Calycosin	C01562	http://www.kegg.jp/dbget-bin/www_bget?C01562	N/A	N/A	17793	http://www.ebi.ac.uk/chebi/searchId.do?chebiId=CHEBI:17793	Calycosin treatment	MCF-7 cell line	Human	Treatment of MCF-7 cells with calycosin resulted in decreased phosphorylation of Akt, and decreased expression of its downstream target, HOTAIR.	25613518	https://www.ncbi.nlm.nih.gov/pubmed/?term=25613518
HOTAIR	NR_047517.1	http://www.ncbi.nlm.nih.gov/nuccore/NR_047517.1	NONHSAT028507.2	http://www.noncode.org/show_rna.php?id=NONHSAT028507&version=2&utd=1#	Lung Cancer	211980	http://www.omim.org/entry/211980?search=Lung%20Adenocarcinoma&highlight=lung%20pulmonary%20adenocarcinomatous%20adenocarcinoma%20pulmonic	Cigarette Smoke Eaxtract (CSE)	N/A	N/A	N/A	N/A	N/A	N/A	CSE exposure	HBE cell line	Human	up-regulated	25447409	https://www.ncbi.nlm.nih.gov/pubmed/?term=25447409
HOTAIR	NR_047517.1	http://www.ncbi.nlm.nih.gov/nuccore/NR_047517.1	NONHSAT028507.2	http://www.noncode.org/show_rna.php?id=NONHSAT028507&version=2&utd=1#	Lung Cancer	211980	http://www.omim.org/entry/211980?search=Lung%20Adenocarcinoma&highlight=lung%20pulmonary%20adenocarcinomatous%20adenocarcinoma%20pulmonic	Cigarette Smoke Eaxtract (CSE)	N/A	N/A	N/A	N/A	N/A	N/A	CSE exposure	HBE cell line	Human	HOTAIR epigenetic silencing of p21 via EZH2-mediated H3K27 trimethylation contributes to changes in the cell cycle induced by CSE.	26506537	https://www.ncbi.nlm.nih.gov/pubmed/?term=26506537
HOTAIR	NR_047517.1	http://www.ncbi.nlm.nih.gov/nuccore/NR_047517.1	NONHSAT028507.2	http://www.noncode.org/show_rna.php?id=NONHSAT028507&version=2&utd=1#	Breast Cancer	114480	http://www.omim.org/entry/114480?search=Breast%20Cancer&highlight=cancerous%20breast%20cancer	Estrogen	D04070	http://www.kegg.jp/dbget-bin/www_bget?dr:D04070	DB00286	https://www.drugbank.ca/drugs/DB00286	50114	http://www.ebi.ac.uk/chebi/searchId.do?chebiId=CHEBI:50114	Estrogen treatment	MCF-7 and MDA-MB-231 cell lines	Human	E2-induced HOTAIR expression was increased with the increase in incubation time with a maximum at around 4 h	25592968	https://www.ncbi.nlm.nih.gov/pubmed/?term=25592968
HOTAIR	NR_047517.1	http://www.ncbi.nlm.nih.gov/nuccore/NR_047517.1	NONHSAT028507.2	http://www.noncode.org/show_rna.php?id=NONHSAT028507&version=2&utd=1#	Breast Cancer	114480	http://www.omim.org/entry/114480?search=Breast%20Cancer&highlight=cancerous%20breast%20cancer	Estrogen	D04070	http://www.kegg.jp/dbget-bin/www_bget?dr:D04070	DB00286	https://www.drugbank.ca/drugs/DB00286	50114	http://www.ebi.ac.uk/chebi/searchId.do?chebiId=CHEBI:50114	Estrogen treatment	MDA-MB-231 and BT549 cell lines	Human	up-regulated	25928008	https://www.ncbi.nlm.nih.gov/pubmed/?term=25928008
HOTAIR	NR_047517.1	http://www.ncbi.nlm.nih.gov/nuccore/NR_047517.1	NONHSAT028507.2	http://www.noncode.org/show_rna.php?id=NONHSAT028507&version=2&utd=1#	Cervical Cancer	603956	http://www.omim.org/entry/603956?search=Cervical%20Cancer&highlight=cancerous%20cervical%20cancer	HPV16	N/A	N/A	N/A	N/A	N/A	N/A	HPV infection	HPV16 positive CaCx-derived cell lines Caski and SiHa	Human	The rs2366152C was over-represented in low HOTAIR expressing HPV positive CaCx cases compared to HPV negative controls.	27683269	https://www.ncbi.nlm.nih.gov/pubmed/?term=27683269
HOTAIR	NR_047517.1	http://www.ncbi.nlm.nih.gov/nuccore/NR_047517.1	NONHSAT028507.2	http://www.noncode.org/show_rna.php?id=NONHSAT028507&version=2&utd=1#	Head and Neck Squamous Cell Carcinoma (HNSCC)	275355	http://www.omim.org/entry/275355?search=Head%20and%20Neck%20Squamous%20Cell%20Carcinoma%20%28HNSCC%29&highlight=head%20neck%20carcinomatous%20cell%20squamous%20carcinoma%20hnscc	HPV16	N/A	N/A	N/A	N/A	N/A	N/A	HPV infection	HNSCC patients	Human	HOTAIR, PROM1, CCAT1, and MUC19 levels, determined by qRT-PCR were inversely correlated with MDSCs collection of HPV-associated HNSCC in 2 independent patient cohorts.	28159935	https://www.ncbi.nlm.nih.gov/pubmed/?term=28159935
HOTAIR	NR_047517.1	http://www.ncbi.nlm.nih.gov/nuccore/NR_047517.1	NONHSAT028507.2	http://www.noncode.org/show_rna.php?id=NONHSAT028507&version=2&utd=1#	Non-small-cell Lung Cancer	211980	http://www.omim.org/entry/211980?search=Non-Small%20Cell%20Lung%20Cancer&highlight=non%20cancer%20nonsmall%20cell%20cancerous%20lung%20small%20pulmonary%20pulmonic	Hypoxia	N/A	N/A	N/A	N/A	N/A	N/A	Hypoxia treatments (1 % O2, 5 % CO2, and 94 % N2)	A549 and SK-MES-1 ell lines	Human	Both promoter activities (∼3.8-fold for SK-MES-1 and ∼6.7-fold for A549, respectively) and transcript levels (∼3.1-fold for SK-MES-1 and ∼5.5-fold for A549, respectively) of HOTAIR were obviously increased under hypoxic conditions.	26088446	https://www.ncbi.nlm.nih.gov/pubmed/?term=26088446
HOTAIR	NR_047517.1	http://www.ncbi.nlm.nih.gov/nuccore/NR_047517.1	NONHSAT028507.2	http://www.noncode.org/show_rna.php?id=NONHSAT028507&version=2&utd=1#	Non-small-cell Lung Cancer	211980	http://www.omim.org/entry/211980?search=Non-Small%20Cell%20Lung%20Cancer&highlight=non%20cancer%20nonsmall%20cell%20cancerous%20lung%20small%20pulmonary%20pulmonic	Hypoxia	N/A	N/A	N/A	N/A	N/A	N/A	Hypoxia treatment	SK-MES-1 and A549 cell lines	Human	up-regulated	26088446	https://www.ncbi.nlm.nih.gov/pubmed/?term=26088446
HOTAIR	NR_047517.1	http://www.ncbi.nlm.nih.gov/nuccore/NR_047517.1	NONHSAT028507.2	http://www.noncode.org/show_rna.php?id=NONHSAT028507&version=2&utd=1#	Temporomandibular Joint Osteoarthritis (TMJ OA)	N/A	N/A	Interleukin-1β (IL-1β)	N/A	N/A	N/A	N/A	N/A	N/A	Interleukin-1β (IL-1β) stimulation	primary rabbit condylar chondrocytes	Rabbit	Knockdown of HOTAIR in IL-1β-induced TMJ OA in vitro model significantly decrease the apoptosis rate induced by IL-1β in primary rabbit condylar chondrocytes.	27063559	https://www.ncbi.nlm.nih.gov/pubmed/?term=27063559
HOTAIR	NR_047517.1	http://www.ncbi.nlm.nih.gov/nuccore/NR_047517.1	NONHSAT028507.2	http://www.noncode.org/show_rna.php?id=NONHSAT028507&version=2&utd=1#	Sepsis	N/A	N/A	Lipopolysaccharide (LPS)	C00338	http://www.genome.jp/dbget-bin/www_bget?cpd:C00338	N/A	N/A	16412	http://www.ebi.ac.uk/chebi/searchId.do?chebiId=CHEBI:16412	LPS stimulation	LPS-induced sepsis mice model	Mouse	up-regulated	26806307	https://www.ncbi.nlm.nih.gov/pubmed/?term=26806307
HOTAIR	NR_047517.1	http://www.ncbi.nlm.nih.gov/nuccore/NR_047517.1	NONHSAT028507.2	http://www.noncode.org/show_rna.php?id=NONHSAT028507&version=2&utd=1#	Parkinson's Disease	168600	http://www.omim.org/entry/168600?search=Parkinson%27s%20Disease&highlight=disease%20parkinson	N-methyl-4-phenyl-1,2,3,6- tetrahydropyridine (MPTP)	C04599	http://www.genome.jp/dbget-bin/www_bget?cpd:C04599	N/A	N/A	17963	http://www.ebi.ac.uk/chebi/searchId.do?chebiId=CHEBI:17963	MPTP treatment	midbrain of PD mice	Mouse	Upregulation of HOTAIR and LRRK2 were found in the midbrain of PD mice induced by MPTP and in SH-SY5Y cells pretreated with MPP+.	26979073	https://www.ncbi.nlm.nih.gov/pubmed/?term=26979073
HOTAIR	NR_047517.1	http://www.ncbi.nlm.nih.gov/nuccore/NR_047517.1	NONHSAT028507.2	http://www.noncode.org/show_rna.php?id=NONHSAT028507&version=2&utd=1#	Parkinson's Disease	168600	http://www.omim.org/entry/168600?search=Parkinson%27s%20Disease&highlight=disease%20parkinson	N-methyl-4-phenylpyridinium (MPP+)	C11310	http://www.genome.jp/dbget-bin/www_bget?cpd:C11310	N/A	N/A	641	http://www.ebi.ac.uk/chebi/searchId.do?chebiId=CHEBI:641	MPP+ treatment	SH-SY5Y cell line	Human	Upregulation of HOTAIR and LRRK2 were found in the midbrain of PD mice induced by MPTP and in SH-SY5Y cells pretreated with MPP+.	26979073	https://www.ncbi.nlm.nih.gov/pubmed/?term=26979073
HOTAIR	NR_047517.1	http://www.ncbi.nlm.nih.gov/nuccore/NR_047517.1	NONHSAT028507.2	http://www.noncode.org/show_rna.php?id=NONHSAT028507&version=2&utd=1#	Noise-induced hearing loss (NIHL)	613035	http://www.omim.org/entry/613035?search=Noise-induced%20hearing%20loss%20%28NIHL%29&highlight=loss%20noiseinduced%20noise%20nihl%20hearing%20induced%20noisy	Noise	N/A	N/A	N/A	N/A	N/A	N/A	noise exposure （85 dB (A) for a nominal 8-h working day）	570 NIHL patients and 570 controls	Human	Individuals with the G allele of HOTAIR tagSNP rs4759314 and thehaplotype (rs874945, rs4759314 and rs7958904) are associated with an increased risk of NIHL in a Chinese population.	28223190	https://www.ncbi.nlm.nih.gov/pubmed/?term=28223190
HOTAIR	NR_047517.1	http://www.ncbi.nlm.nih.gov/nuccore/NR_047517.1	NONHSAT028507.2	http://www.noncode.org/show_rna.php?id=NONHSAT028507&version=2&utd=1#	Lung Cancer	211980	http://www.omim.org/entry/211980?search=Lung%20Adenocarcinoma&highlight=lung%20pulmonary%20adenocarcinomatous%20adenocarcinoma%20pulmonic	Radiation	N/A	N/A	N/A	N/A	N/A	N/A	Radiation treatment	C57BL/6 male mice	Mouse	Over-expressed HOTAIR reduced radiosensitivity in xenografted Lewis lung tumor.	26339352	https://www.ncbi.nlm.nih.gov/pubmed/?term=26339352
HOTAIR	NR_047517.1	http://www.ncbi.nlm.nih.gov/nuccore/NR_047517.1	NONHSAT028507.2	http://www.noncode.org/show_rna.php?id=NONHSAT028507&version=2&utd=1#	Pleomorphic Leiomyosarcoma	N/A	N/A	Radiation	N/A	N/A	N/A	N/A	N/A	N/A	Radiation treatment	primary and metastatic sarcoma patient tumor samples	Human	A high grade pleomorphic leiomyosarcoma, treated with radiation and chemotherapy (Mitomycin C, Adriamycin, Cisplatin) showed a low MTDH expression and persistent HOTAIR expression.	23543869	https://www.ncbi.nlm.nih.gov/pubmed/?term=23543869
HOTAIR	NR_047517.1	http://www.ncbi.nlm.nih.gov/nuccore/NR_047517.1	NONHSAT028507.2	http://www.noncode.org/show_rna.php?id=NONHSAT028507&version=2&utd=1#	Colorectal Cancer	114500	http://www.omim.org/entry/114500?search=Colon%20Cancer&highlight=colonic%20colon%20cancerous%20cancer	Sedentary lifestyle	N/A	N/A	N/A	N/A	N/A	N/A	Mice were forced to wear a customized pneumatic cuff (6 mm width) around the most proximal portion of both thighs.	C57BL/6 mice	Mouse	Sedentary lifestyle promotes exosomal Hotair release from the gluteal-femoral fat, which in turn facilitates intestinal stem and/or progenitor proliferation, raising a possible link between sedentary lifestyle with colorectal tumorigenesis.	28361920	https://www.ncbi.nlm.nih.gov/pubmed/?term=28361920
HOTAIR	NR_047517.1	http://www.ncbi.nlm.nih.gov/nuccore/NR_047517.1	NONHSAT028507.2	http://www.noncode.org/show_rna.php?id=NONHSAT028507&version=2&utd=1#	Pleomorphic Leiomyosarcoma	N/A	N/A	Taxotere	N/A	N/A	N/A	N/A	N/A	N/A	Taxotere treatment	primary and metastatic sarcoma patient tumor samples	Human	A high grade uterine leiomyosarcoma that received chemotherapy (Gemcitabine, Taxotere) showed an absence of MTDH and HOTAIR expression and a 101% necrosis.	23543869	https://www.ncbi.nlm.nih.gov/pubmed/?term=23543869
HOTAIR	NR_047517.1	http://www.ncbi.nlm.nih.gov/nuccore/NR_047517.1	NONHSAT028507.2	http://www.noncode.org/show_rna.php?id=NONHSAT028507&version=2&utd=1#	Breast Cancer	114480	http://www.omim.org/entry/114480?search=Breast%20Cancer&highlight=cancerous%20breast%20cancer	γ-ray irradiation	N/A	N/A	N/A	N/A	N/A	N/A	γ-ray irradiation treatment	MCF7 cell line	Human	down-regulated	22487937	https://www.ncbi.nlm.nih.gov/pubmed/?term=22487937
HOTAIR	NR_047517.1	http://www.ncbi.nlm.nih.gov/nuccore/NR_047517.1	NONHSAT028507.2	http://www.noncode.org/show_rna.php?id=NONHSAT028507&version=2&utd=1#	Cervical Cancer	603956	http://www.omim.org/entry/603956?search=Cervical%20Cancer&highlight=cancerous%20cervical%20cancer	γ-ray irradiation	N/A	N/A	N/A	N/A	N/A	N/A	γ-ray irradiation treatment	HeLa cell line	Human	down-regulated	22487937	https://www.ncbi.nlm.nih.gov/pubmed/?term=22487937
HOTTIP	NR_037843.3	https://www.ncbi.nlm.nih.gov/nuccore/NR_037843.3	NONHSAT119716.2	http://www.noncode.org/show_rna.php?id=NONHSAT119716&version=2&utd=1#	Pancreatic Cancer	260350	http://www.omim.org/entry/260350?search=Pancreatic%20Cancer&highlight=pancreatic%20cancerous%20cancer%20pancreas	Gemcitabine	D02368	http://www.genome.jp/dbget-bin/www_bget?drug:D02368	DB00441	https://www.drugbank.ca/drugs/DB00441	175901	http://www.ebi.ac.uk/chebi/searchId.do?chebiId=175901	Gemcitabine treatment	SW1990 cell line	Human	SW1990-shHOTTIP knockdown cells exhibited much slower growth and a lower IC50 for gemcitabine.	25889214	https://www.ncbi.nlm.nih.gov/pubmed/?term=25889214
HOTTIP	NR_037843.3	https://www.ncbi.nlm.nih.gov/nuccore/NR_037843.3	NONHSAT119716.2	http://www.noncode.org/show_rna.php?id=NONHSAT119716&version=2&utd=1#	Skin Tumor	N/A	N/A	Vitamin D	C12919	http://www.kegg.jp/dbget-bin/www_bget?C12919	DB11094	https://www.drugbank.ca/drugs/DB11094	N/A	N/A	Vitamin D receptor knock out	VDR−/− mouse keratinocytes	Mouse	up-regulated	24342142	https://www.ncbi.nlm.nih.gov/pubmed/?term=24342142
HOXA-3AS	N/A	N/A	N/A	N/A	Obesity	601665	http://www.omim.org/entry/601665?search=Obesity&highlight=obesity	High Stability Fucoxanthin (HS-Fx)	C08596	http://www.genome.jp/dbget-bin/www_bget?cpd:C08596	N/A	N/A	5186	http://www.ebi.ac.uk/chebi/searchId.do?chebiId=CHEBI:5186	HS-Fx treatment	abdominal omental or subcutaneous adipose tissues	Human	The co-treatment of the cells with HS-Fx dramatically decreased the levels of these lncRNAs.	26057608	https://www.ncbi.nlm.nih.gov/pubmed/?term=26057608
HOXA-3AS	N/A	N/A	N/A	N/A	Obesity	601665	http://www.omim.org/entry/601665?search=Obesity&highlight=obesity	Palmitic Acid (PA)	N/A	N/A	N/A	N/A	N/A	N/A	PA treatment	abdominal omental or subcutaneous adipose tissues	Human	up-regulated	26057608	https://www.ncbi.nlm.nih.gov/pubmed/?term=26057608
HOXA-AS2	NR_122069.1	https://www.ncbi.nlm.nih.gov/nuccore/NR_122069.1	NONHSAT119669.2	http://www.noncode.org/show_rna.php?id=NONHSAT119669&version=2&utd=1#	Acute Promyelocytic Leukemia (APL)	612376	http://www.omim.org/entry/612376?search=Acute%20Promyelocytic%20Leukemia%20%28APL%29&highlight=acute%20promyelocytic%20leukemia%20apl%20leukaemia	All-trans retinoic acid (atRA)	D00094	http://www.genome.jp/dbget-bin/www_bget?drug:D00094	DB00755	https://www.drugbank.ca/drugs/DB00755	15367	http://www.ebi.ac.uk/chebi/searchId.do?chebiId=15367	atRA treatment	NB4 cell line	Human	up-regulated	23649634	https://www.ncbi.nlm.nih.gov/pubmed/?term=23649634
HOXC-AS1	NR_047504.1	https://www.ncbi.nlm.nih.gov/nuccore/NR_047504.1	NONHSAT028530.2	http://www.noncode.org/show_rna.php?id=NONHSAT028530&version=2&utd=1#	Atherosclerosis	108725	http://www.omim.org/entry/108725?search=Atherosclerosis&highlight=atherosclerosi%20atherosclerotic	oxidized low-density lipoprotein (Ox-LDL)	N/A	N/A	N/A	N/A	60151	http://www.ebi.ac.uk/chebi/searchId.do?chebiId=CHEBI:60151	Ox LDL treatment	atherosclerotic plaques and normal arterial intima tissues	Human	Oxidized low-density lipoprotein (Ox-LDL) decreased expression of HOXC-AS1 in a time-dependent manner.	27574949	https://www.ncbi.nlm.nih.gov/pubmed/?term=27574949
HOXD-AS1	NR_047504.1	https://www.ncbi.nlm.nih.gov/nuccore/NR_047504.1	NONHSAT028530.2	http://www.noncode.org/show_rna.php?id=NONHSAT028530&version=2&utd=1#	Prostate Cancer	176807	http://www.omim.org/entry/176807?search=Prostate%20Cancer&highlight=prostatic%20prostate%20cancerous%20cancer	Castration	N/A	N/A	N/A	N/A	N/A	N/A	Castration treatment	s LNCaP and PC-3 cell lines	Human	HOXD-AS1 promotes proliferation, castration resistance, and chemo-resistance in prostate cancer by recruiting WDR5.	28487115	https://www.ncbi.nlm.nih.gov/pubmed/?term=28487115
HULC	NR_004855.5	https://www.ncbi.nlm.nih.gov/nuccore/NR_004855.5	NONHSAT107640.2	http://www.noncode.org/show_rna.php?id=NONHSAT107640&version=2&utd=1#	Hepatocellular Carcinoma	114550	http://www.omim.org/entry/114550?search=HCC&highlight=hcc	Metformin	C07151	http://www.kegg.jp/dbget-bin/www_bget?C07151	DB00331	https://www.drugbank.ca/drugs/DB00331	6801	http://www.ebi.ac.uk/chebi/searchId.do?chebiId=6801	Metformin treatment	HepG2, SNU-449 and SK-Hep-1 cell	Human	Decreased HULC expression were observed in HepG2, SNU-449 and SK-Hep-1 cells treated with metformin	26317792	https://www.ncbi.nlm.nih.gov/pubmed/?term=26317792
HULC	NR_004855.5	https://www.ncbi.nlm.nih.gov/nuccore/NR_004855.5	NONHSAT107640.2	http://www.noncode.org/show_rna.php?id=NONHSAT107640&version=2&utd=1#	Hepatocellular Carcinoma	114550	http://www.omim.org/entry/114550?search=HCC&highlight=hcc	Metformin	C07151	http://www.kegg.jp/dbget-bin/www_bget?C07151	DB00331	https://www.drugbank.ca/drugs/DB00331	6801	http://www.ebi.ac.uk/chebi/searchId.do?chebiId=6801	Metformin treatment	HepG2, SNU-449, and SK-Hep-1 cell lnes	Human	Metformin decreased expression of HULC in HepG2, SNU-449 and SK-Hep-1 cells.	26317792	https://www.ncbi.nlm.nih.gov/pubmed/?term=26317792
HULC	NR_004855.5	https://www.ncbi.nlm.nih.gov/nuccore/NR_004855.5	NONHSAT107640.2	http://www.noncode.org/show_rna.php?id=NONHSAT107640&version=2&utd=1#	Hepatocellular Carcinoma	114550	http://www.omim.org/entry/114550?search=HCC&highlight=hcc	oxaliplatin	D01790	http://www.genome.jp/dbget-bin/www_bget?drug:D01790	DB00526	https://www.drugbank.ca/drugs/DB00526	31941	http://www.ebi.ac.uk/chebi/searchId.do?chebiId=31941	Oxaliplatin treatment	HCC cells	Human	Treatment with antitumor reagents such as oxaliplatin, 5-fluorouracil and pirarubicin (THP) dramatically induced HULC expression and protective autophagy.	28166203	https://www.ncbi.nlm.nih.gov/pubmed/?term=28166203
HULC	NR_004855.5	https://www.ncbi.nlm.nih.gov/nuccore/NR_004855.5	NONHSAT107640.2	http://www.noncode.org/show_rna.php?id=NONHSAT107640&version=2&utd=1#	Hepatocellular Carcinoma	114550	http://www.omim.org/entry/114550?search=HCC&highlight=hcc	5-Fluorouracil	C07649	http://www.kegg.jp/dbget-bin/www_bget?C07649	DB00544	https://www.drugbank.ca/drugs/DB00544	46345	http://www.ebi.ac.uk/chebi/searchId.do?chebiId=46345	5-Fu treatment	HCC cells	Human	Treatment with antitumor reagents such as oxaliplatin, 5-fluorouracil and pirarubicin (THP) dramatically induced HULC expression and protective autophagy.	28166203	https://www.ncbi.nlm.nih.gov/pubmed/?term=28166203
HULC	NR_004855.5	https://www.ncbi.nlm.nih.gov/nuccore/NR_004855.5	NONHSAT107640.2	http://www.noncode.org/show_rna.php?id=NONHSAT107640&version=2&utd=1#	Hepatocellular Carcinoma	114550	http://www.omim.org/entry/114550?search=HCC&highlight=hcc	pirarubicin	D01885	http://www.genome.jp/dbget-bin/www_bget?drug:D01885	DB11616	https://www.drugbank.ca/drugs/DB11616	94770	http://www.ebi.ac.uk/chebi/searchId.do?chebiId=94770	pirarubicin treatment	HCC cells	Human	Treatment with antitumor reagents such as oxaliplatin, 5-fluorouracil and pirarubicin (THP) dramatically induced HULC expression and protective autophagy.	28166203	https://www.ncbi.nlm.nih.gov/pubmed/?term=28166203
HULC	NR_004855.5	https://www.ncbi.nlm.nih.gov/nuccore/NR_004855.5	NONHSAT107640.2	http://www.noncode.org/show_rna.php?id=NONHSAT107640&version=2&utd=1#	Hepatocellular Carcinoma	114550	http://www.omim.org/entry/114550?search=HCC&highlight=hcc	Hepatitis B Virus	H00412	N/A	N/A	N/A	N/A	N/A	Hepatitis B Viral infection	Liver tissue samples	Human	Higher HULC expression is positively associated with hepatitis B (HBV) positive status.	23762823	https://www.ncbi.nlm.nih.gov/pubmed/?term=23762823
HULC	NR_004855.5	https://www.ncbi.nlm.nih.gov/nuccore/NR_004855.5	NONHSAT107640.2	http://www.noncode.org/show_rna.php?id=NONHSAT107640&version=2&utd=1#	Obesity	601665	http://www.omim.org/entry/601665?search=Obesity&highlight=obesity	High Stability Fucoxanthin (HS-Fx)	C08596	http://www.genome.jp/dbget-bin/www_bget?cpd:C08596	N/A	N/A	5186	http://www.ebi.ac.uk/chebi/searchId.do?chebiId=CHEBI:5186	HS-Fx treatment	abdominal omental or subcutaneous adipose tissues	Human	The co-treatment of the cells with HS-Fx dramatically decreased the levels of these lncRNAs.	26057608	https://www.ncbi.nlm.nih.gov/pubmed/?term=26057608
HULC	NR_004855.5	https://www.ncbi.nlm.nih.gov/nuccore/NR_004855.5	NONHSAT107640.2	http://www.noncode.org/show_rna.php?id=NONHSAT107640&version=2&utd=1#	Obesity	601665	http://www.omim.org/entry/601665?search=Obesity&highlight=obesity	Palmitic Acid (PA)	N/A	N/A	N/A	N/A	N/A	N/A	PA treatment	abdominal omental or subcutaneous adipose tissues	Human	up-regulated	26057608	https://www.ncbi.nlm.nih.gov/pubmed/?term=26057608
IDI2-AS1	NR_027709.1	https://www.ncbi.nlm.nih.gov/nuccore/NR_027709.1	NONHSAT010889.2	http://www.noncode.org/show_rna.php?id=NONHSAT010889&version=2&utd=1#	Cervical Cancer	603956	http://www.omim.org/entry/603956?search=Cervical%20Cancer&highlight=cancerous%20cervical%20cancer	Cisplatin	C06911	http://www.kegg.jp/dbget-bin/www_bget?C06911	DB00515	https://www.drugbank.ca/drugs/DB00515	27899	http://www.ebi.ac.uk/chebi/searchId.do?chebiId=27899	cisplatin treatment	HeLa Tet-off (TO) cell	Human	up-regulated	24036268	https://www.ncbi.nlm.nih.gov/pubmed/?term=24036268
INHBA-AS1	NR_027118.1	https://www.ncbi.nlm.nih.gov/nuccore/NR_027118.1	NONHSAT120261.2	http://www.noncode.org/show_rna.php?id=NONHSAT120261&version=2&utd=1#	Osteoarthritis	140600	http://www.omim.org/entry/140600?search=Osteoarthritis&highlight=osteoarthriti	Interleukin-1β (IL-1β)	N/A	N/A	N/A	N/A	N/A	N/A	Interleukin-1β (IL-1β) stimulation	patients with hip OA, knee OA and fracture of the neck of the femur without OA.	Human	up-regulated	27023358	https://www.ncbi.nlm.nih.gov/pubmed/?term=27023358
INHBA-AS1	NR_027118.1	https://www.ncbi.nlm.nih.gov/nuccore/NR_027118.1	NONHSAT120261.2	http://www.noncode.org/show_rna.php?id=NONHSAT120261&version=2&utd=1#	Osteoarthritis	140600	http://www.omim.org/entry/140600?search=Osteoarthritis&highlight=osteoarthriti	Interleukin-1β (IL-1β)	N/A	N/A	N/A	N/A	N/A	N/A	Interleukin-1β (IL-1β) stimulation	patients with hip OA, knee OA and fracture of the neck of the femur without OA.	Human	up-regulated	27023358	https://www.ncbi.nlm.nih.gov/pubmed/?term=27023358
IPW	NG_021193.1	https://www.ncbi.nlm.nih.gov/nuccore/NG_021193.1	NONHSAT041063.2	http://www.noncode.org/show_rna.php?id=NONHSAT041063&version=2&utd=1#	Obesity	601665	http://www.omim.org/entry/601665?search=Obesity&highlight=obesity	High Stability Fucoxanthin (HS-Fx)	C08596	http://www.genome.jp/dbget-bin/www_bget?cpd:C08596	N/A	N/A	5186	http://www.ebi.ac.uk/chebi/searchId.do?chebiId=CHEBI:5186	HS-Fx treatment	abdominal omental or subcutaneous adipose tissues	Human	The co-treatment of the cells with HS-Fx dramatically decreased the levels of these lncRNAs.	26057608	https://www.ncbi.nlm.nih.gov/pubmed/?term=26057608
IPW	NG_021193.1	https://www.ncbi.nlm.nih.gov/nuccore/NG_021193.1	NONHSAT041063.2	http://www.noncode.org/show_rna.php?id=NONHSAT041063&version=2&utd=1#	Obesity	601665	http://www.omim.org/entry/601665?search=Obesity&highlight=obesity	Palmitic Acid (PA)	N/A	N/A	N/A	N/A	N/A	N/A	PA treatment	abdominal omental or subcutaneous adipose tissues	Human	up-regulated	26057608	https://www.ncbi.nlm.nih.gov/pubmed/?term=26057608
KCNQ1OT1	NR_002728.3	https://www.ncbi.nlm.nih.gov/nuccore/NR_002728.3	NONHSAT017523.2	http://www.noncode.org/show_rna.php?id=NONHSAT017523&version=2&utd=1#	Lung Cancer	211980	http://www.omim.org/entry/211980?search=Lung%20Adenocarcinoma&highlight=lung%20pulmonary%20adenocarcinomatous%20adenocarcinoma%20pulmonic	Paclitaxel	D00491	http://www.kegg.jp/dbget-bin/www_bget?D00491	DB01229	https://www.drugbank.ca/drugs/DB01229	45863	http://www.ebi.ac.uk/chebi/searchId.do?chebiId=45863	paclitaxel treatment	LAD patients	Human	The expression of KCNQ1OT1 in LAD patients insensitive to paclitaxel was much higher than that in LAD patients sensitive to paclitaxel	28600629	https://www.ncbi.nlm.nih.gov/pubmed/?term=28600629
KCNQ1OT1	NR_002728.3	https://www.ncbi.nlm.nih.gov/nuccore/NR_002728.3	NONHSAT017523.2	http://www.noncode.org/show_rna.php?id=NONHSAT017523&version=2&utd=1#	Skin Tumor	N/A	N/A	Vitamin D	C12919	http://www.kegg.jp/dbget-bin/www_bget?C12919	DB11094	https://www.drugbank.ca/drugs/DB11094	N/A	N/A	Vitamin D receptor knock out	VDR−/− mouse keratinocytes	Mouse	down-regulated	24342142	https://www.ncbi.nlm.nih.gov/pubmed/?term=24342142
KLKP1	NR_002948.1	https://www.ncbi.nlm.nih.gov/nuccore/NR_002948.1	NONHSAT067392.2	http://www.noncode.org/show_rna.php?id=NONHSAT067392&version=2&utd=1#	Prostate Cancer	176807	http://www.omim.org/entry/176807?search=Prostate%20Cancer&highlight=prostatic%20prostate%20cancerous%20cancer	Dihydrotestosterone (DHT)	D07456	http://www.genome.jp/dbget-bin/www_bget?drug:D07456	DB02901	https://www.drugbank.ca/drugs/DB02901	16330	http://www.ebi.ac.uk/chebi/searchId.do?chebiId=16330	DHT treatment	LNCaP cell line	Human	down-regulated	27556357	https://www.ncbi.nlm.nih.gov/pubmed/?term=27556357
KRT16P1	NR_073414.1	https://www.ncbi.nlm.nih.gov/nuccore/NR_073414.1	NONHSAT146373.2	http://www.noncode.org/show_rna.php?id=NONHSAT146373&version=2&utd=1#	Lung Squamous Cell Carcinoma	211980	http://www.omim.org/entry/211980?search=Lung%20Squamous%20Cell%20Carcinoma&highlight=carcinomatous%20cell%20squamous%20lung%20carcinoma%20pulmonary%20pulmonic	Cisplatin	C06911	http://www.kegg.jp/dbget-bin/www_bget?C06911	DB00515	https://www.drugbank.ca/drugs/DB00515	27899	http://www.ebi.ac.uk/chebi/searchId.do?chebiId=27899	Cisplatin treatment	Lung SCC patients	Human	up-regulated	25250788	https://www.ncbi.nlm.nih.gov/pubmed/?term=25250788
KRT16P2	NR_029392.1	https://www.ncbi.nlm.nih.gov/nuccore/NR_029392.1	N/A	N/A	Lung Squamous Cell Carcinoma	211980	http://www.omim.org/entry/211980?search=Lung%20Squamous%20Cell%20Carcinoma&highlight=carcinomatous%20cell%20squamous%20lung%20carcinoma%20pulmonary%20pulmonic	Cisplatin	C06911	http://www.kegg.jp/dbget-bin/www_bget?C06911	DB00515	https://www.drugbank.ca/drugs/DB00515	27899	http://www.ebi.ac.uk/chebi/searchId.do?chebiId=27899	Cisplatin treatment	Lung SCC patients	Human	up-regulated	25250788	https://www.ncbi.nlm.nih.gov/pubmed/?term=25250788
KRT17P2	NR_029392.1	https://www.ncbi.nlm.nih.gov/nuccore/NR_029392.1	N/A	N/A	Lung Squamous Cell Carcinoma	211980	http://www.omim.org/entry/211980?search=Lung%20Squamous%20Cell%20Carcinoma&highlight=carcinomatous%20cell%20squamous%20lung%20carcinoma%20pulmonary%20pulmonic	Cisplatin	C06911	http://www.kegg.jp/dbget-bin/www_bget?C06911	DB00515	https://www.drugbank.ca/drugs/DB00515	27899	http://www.ebi.ac.uk/chebi/searchId.do?chebiId=27899	Cisplatin treatment	Lung SCC patients	Human	up-regulated	25250788	https://www.ncbi.nlm.nih.gov/pubmed/?term=25250788
KRT42P	NR_033415.1	https://www.ncbi.nlm.nih.gov/nuccore/NR_033415.1	NONHSAT053640.2	http://www.noncode.org/show_rna.php?id=NONHSAT053640&version=2&utd=1#	Lung Squamous Cell Carcinoma	211980	http://www.omim.org/entry/211980?search=Lung%20Squamous%20Cell%20Carcinoma&highlight=carcinomatous%20cell%20squamous%20lung%20carcinoma%20pulmonary%20pulmonic	Cisplatin	C06911	http://www.kegg.jp/dbget-bin/www_bget?C06911	DB00515	https://www.drugbank.ca/drugs/DB00515	27899	http://www.ebi.ac.uk/chebi/searchId.do?chebiId=27899	Cisplatin treatment	Lung SCC patients	Human	up-regulated	25250788	https://www.ncbi.nlm.nih.gov/pubmed/?term=25250788
LEIGC	N/A	N/A	N/A	N/A	Gastric Cancer	613659	http://www.omim.org/entry/613659?search=Gastric%20Cancer&highlight=gastric%20cancerous%20cancer	5-Fluorouracil	C07649	http://www.kegg.jp/dbget-bin/www_bget?C07649	DB00544	https://www.drugbank.ca/drugs/DB00544	46345	http://www.ebi.ac.uk/chebi/searchId.do?chebiId=46345	5-Fu treatment	MGC-803 cell line	Human	Transfection of MGC-803 cells with LEIGC-shRNA vector resulted in significantly increased cell viability in each of the 5-FU treatments (2, 5,10 μg/μl)	25496320	https://www.ncbi.nlm.nih.gov/pubmed/?term=25496320
LINC00152	N/A	N/A	NONHSAT072142.2	http://www.noncode.org/show_rna.php?id=NONHSAT072142&version=2&utd=1#	Cervical Cancer	603956	http://www.omim.org/entry/603956?search=Cervical%20Cancer&highlight=cancerous%20cervical%20cancer	Cisplatin	C06911	http://www.kegg.jp/dbget-bin/www_bget?C06911	DB00515	https://www.drugbank.ca/drugs/DB00515	27899	http://www.ebi.ac.uk/chebi/searchId.do?chebiId=27899	cisplatin treatment	HeLa Tet-off (TO) cell	Human	up-regulated	24036268	https://www.ncbi.nlm.nih.gov/pubmed/?term=24036268
LINC00152	N/A	N/A	NONHSAT072142.2	http://www.noncode.org/show_rna.php?id=NONHSAT072142&version=2&utd=1#	Colon Cancer	114500	http://www.omim.org/entry/114500?search=Colon%20Cancer&highlight=colonic%20colon%20cancerous%20cancer	Oxaliplatin	D01790	http://www.genome.jp/dbget-bin/www_bget?drug:D01790	DB00526	https://www.drugbank.ca/drugs/DB00526	31941	http://www.ebi.ac.uk/chebi/searchId.do?chebiId=31941	Oxaliplatin treatment	SW620 and HT29 cell lines	Human	Linc00152 promoted tumor progression and conferred resistance to oxaliplatin (L-OHP)-induced apoptosis in vitro and in vivo.	27633443	https://www.ncbi.nlm.nih.gov/pubmed/?term=27633443
LINC00152	N/A	N/A	NONHSAT072142.2	http://www.noncode.org/show_rna.php?id=NONHSAT072142&version=2&utd=1#	Cervical Cancer	603956	http://www.omim.org/entry/603956?search=Cervical%20Cancer&highlight=cancerous%20cervical%20cancer	Cycloheximide	D03625	http://www.genome.jp/dbget-bin/www_bget?drug:D03625	N/A	N/A	27641	http://www.ebi.ac.uk/chebi/searchId.do?chebiId=CHEBI:27641	Cycloheximide treatment	HeLa Tet-off (TO) cell	Human	up-regulated	24036268	https://www.ncbi.nlm.nih.gov/pubmed/?term=24036268
LINC00152	N/A	N/A	NONHSAT072142.2	http://www.noncode.org/show_rna.php?id=NONHSAT072142&version=2&utd=1#	Cervical Cancer	603956	http://www.omim.org/entry/603956?search=Cervical%20Cancer&highlight=cancerous%20cervical%20cancer	Mercury (II) Oxide	N/A	N/A	N/A	N/A	N/A	N/A	Mercury (II) Oxide treatment	HeLa Tet-off (TO) cell	Human	up-regulated	24036268	https://www.ncbi.nlm.nih.gov/pubmed/?term=24036268
LINC00158	NR_024027.2	https://www.ncbi.nlm.nih.gov/nuccore/NR_024027.2	NONHSAT081476.2	http://www.noncode.org/show_rna.php?id=NONHSAT081476&version=2&utd=1#	Osteoarthritis	140600	http://www.omim.org/entry/140600?search=Osteoarthritis&highlight=osteoarthriti	Interleukin-1β (IL-1β)	N/A	N/A	N/A	N/A	N/A	N/A	Interleukin-1β (IL-1β) stimulation	patients with hip OA, knee OA and fracture of the neck of the femur without OA.	Human	up-regulated	27023358	https://www.ncbi.nlm.nih.gov/pubmed/?term=27023358
LINC00158	NR_024027.2	https://www.ncbi.nlm.nih.gov/nuccore/NR_024027.2	NONHSAT081476.2	http://www.noncode.org/show_rna.php?id=NONHSAT081476&version=2&utd=1#	Osteoarthritis	140600	http://www.omim.org/entry/140600?search=Osteoarthritis&highlight=osteoarthriti	Interleukin-1β (IL-1β)	N/A	N/A	N/A	N/A	N/A	N/A	Interleukin-1β (IL-1β) stimulation	patients with hip OA, knee OA and fracture of the neck of the femur without OA.	Human	up-regulated	27023358	https://www.ncbi.nlm.nih.gov/pubmed/?term=27023358
LINC00160	NR_024351.2	https://www.ncbi.nlm.nih.gov/nuccore/NR_024351.2	NONHSAT081887.2	http://www.noncode.org/show_rna.php?id=NONHSAT081887&version=2&utd=1#	Breast Cancer	114480	http://www.omim.org/entry/114480?search=Breast%20Cancer&highlight=cancerous%20breast%20cancer	Estrogen	D04070	http://www.kegg.jp/dbget-bin/www_bget?dr:D04070	DB00286	https://www.drugbank.ca/drugs/DB00286	50114	http://www.ebi.ac.uk/chebi/searchId.do?chebiId=CHEBI:50114	Estrogen treatment	MCF7 and T47D cell lines	Human	Long Intergenic Non-protein Coding RNA 1016 (LINC01016) and LINC00160 are direct transcriptional targets of ERα, correlate with ERα expression in clinical samples, and show prognostic significance in relation to breast cancer survival. We show that silencing of LINC00160 results in reduced proliferation.	26426411	https://www.ncbi.nlm.nih.gov/pubmed/?term=26426411
LINC00161	N/A	N/A	NONHSAT081601.2	http://www.noncode.org/show_rna.php?id=NONHSAT081601&version=2&utd=1#	Osteosarcoma	211980	http://www.omim.org/entry/211980?search=Non-Small%20Cell%20Lung%20Cancer&highlight=non%20cancer%20nonsmall%20cell%20cancerous%20lung%20small%20pulmonary%20pulmonic	Cisplatin	C06911	http://www.kegg.jp/dbget-bin/www_bget?C06911	DB00515	https://www.drugbank.ca/drugs/DB00515	27899	http://www.ebi.ac.uk/chebi/searchId.do?chebiId=27899	Cisplatin treatment	MG-63 and U2OS cell lines	Human	Elevated LINC00161 increased cisplatin-induced apoptosis and reversed the cisplatin-resistant phenotype of osteosarcoma cells by upregulating IFIT2.	27609068	https://www.ncbi.nlm.nih.gov/pubmed/?term=27609068
LINC00308	NR_038400.1	https://www.ncbi.nlm.nih.gov/nuccore/NR_038400.1	NONHSAT081390.2	http://www.noncode.org/show_rna.php?id=NONHSAT081390&version=2&utd=1#	Prostate Cancer	176807	http://www.omim.org/entry/176807?search=Prostate%20Cancer&highlight=prostatic%20prostate%20cancerous%20cancer	Dihydrotestosterone (DHT)	D07456	http://www.genome.jp/dbget-bin/www_bget?drug:D07456	DB02901	https://www.drugbank.ca/drugs/DB02901	16330	http://www.ebi.ac.uk/chebi/searchId.do?chebiId=16330	DHT treatment	LNCaP cell line	Human	up-regulated	27556357	https://www.ncbi.nlm.nih.gov/pubmed/?term=27556357
LINC00310	NR_027266.1	https://www.ncbi.nlm.nih.gov/nuccore/NR_027266.1	NONHSAT081861.2	http://www.noncode.org/show_rna.php?id=NONHSAT081861&version=2&utd=1#	Osteoarthritis	140600	http://www.omim.org/entry/140600?search=Osteoarthritis&highlight=osteoarthriti	Interleukin-1β (IL-1β)	N/A	N/A	N/A	N/A	N/A	N/A	Interleukin-1β (IL-1β) stimulation	patients with hip OA, knee OA and fracture of the neck of the femur without OA.	Human	down-regulated	27023358	https://www.ncbi.nlm.nih.gov/pubmed/?term=27023358
LINC00336	NR_027908.1	https://www.ncbi.nlm.nih.gov/nuccore/NR_027908.1	NONHSAT109006.2	http://www.noncode.org/show_rna.php?id=NONHSAT109006&version=2&utd=1#	Cancer	N/A	N/A	Low-dose ionizing radiation (LDIR)	N/A	N/A	N/A	N/A	N/A	N/A	LDIR exposure (10 Gy)	EpiDermFT human skin model	Human	Several significantly differentially expressed genes were identified between control and LDIR groups.	25920611	https://www.ncbi.nlm.nih.gov/pubmed/?term=25920611
LINC00341	N/A	N/A	NONHSAT039445.2	http://www.noncode.org/show_rna.php?id=NONHSAT039445&version=2&utd=1#	Respiratory diseases	N/A	N/A	Fine particulate matter (PM2.5)	N/A	N/A	N/A	N/A	N/A	N/A	PM2.5 exposure	16HBE cell line	Human	lncRNA LINC00341 was significantly up-regulated in 16HBE cell after PM2.5 treatment.	28366736	https://www.ncbi.nlm.nih.gov/pubmed/?term=28366736
LINC00467	NR_026761.2	https://www.ncbi.nlm.nih.gov/nuccore/NR_026761.2	NONHSAT009289.2	http://www.noncode.org/show_rna.php?id=NONHSAT009289&version=2&utd=1#	Cancer	N/A	N/A	Low-dose ionizing radiation (LDIR)	N/A	N/A	N/A	N/A	N/A	N/A	LDIR exposure (10 Gy)	EpiDermFT human skin model	Human	Several significantly differentially expressed genes were identified between control and LDIR groups.	25920611	https://www.ncbi.nlm.nih.gov/pubmed/?term=25920611
LINC00472	NR_121612.1	https://www.ncbi.nlm.nih.gov/nuccore/NR_121612.1	NONHSAT113493.2	http://www.noncode.org/show_rna.php?id=NONHSAT113493&version=2&utd=1#	Asthma	600807	http://www.omim.org/entry/600807?search=asthma&highlight=asthma	Dexamethasone	D00292	http://www.genome.jp/dbget-bin/www_bget?drug:D00292	DB01234	https://www.drugbank.ca/drugs/DB01234	41879	http://www.ebi.ac.uk/chebi/searchId.do?chebiId=41879	Dexamethasone + FCS treatment	ASM cells	Human	up-regulated	24886442	https://www.ncbi.nlm.nih.gov/pubmed/?term=24886442
LINC00472	NR_121612.1	https://www.ncbi.nlm.nih.gov/nuccore/NR_121612.1	NONHSAT113493.2	http://www.noncode.org/show_rna.php?id=NONHSAT113493&version=2&utd=1#	Asthma	600807	http://www.omim.org/entry/600807?search=asthma&highlight=asthma	Foetal Calf Serum (FCS)	N/A	N/A	N/A	N/A	N/A	N/A	FCS treatment	ASM cells	Human	up-regulated	24886442	https://www.ncbi.nlm.nih.gov/pubmed/?term=24886442
LINC00515	NR_024092.1	https://www.ncbi.nlm.nih.gov/nuccore/NR_024092.1	NONHSAT081504.2	http://www.noncode.org/show_rna.php?id=NONHSAT081504&version=2&utd=1#	Osteoarthritis	140600	http://www.omim.org/entry/140600?search=Osteoarthritis&highlight=osteoarthriti	Interleukin-1β (IL-1β)	N/A	N/A	N/A	N/A	N/A	N/A	Interleukin-1β (IL-1β) stimulation	patients with hip OA, knee OA and fracture of the neck of the femur without OA.	Human	up-regulated	27023358	https://www.ncbi.nlm.nih.gov/pubmed/?term=27023358
LINC00520	NR_026796.1	https://www.ncbi.nlm.nih.gov/nuccore/NR_026796.1	NONHSAT037026.2	http://www.noncode.org/show_rna.php?id=NONHSAT037026&version=2&utd=1#	Lung Squamous Cell Carcinoma	211980	http://www.omim.org/entry/211980?search=Lung%20Squamous%20Cell%20Carcinoma&highlight=carcinomatous%20cell%20squamous%20lung%20carcinoma%20pulmonary%20pulmonic	Cisplatin	C06911	http://www.kegg.jp/dbget-bin/www_bget?C06911	DB00515	https://www.drugbank.ca/drugs/DB00515	27899	http://www.ebi.ac.uk/chebi/searchId.do?chebiId=27899	Cisplatin treatment	Lung SCC patients	Human	up-regulated	25250788	https://www.ncbi.nlm.nih.gov/pubmed/?term=25250788
LINC00623	NR_024510.2	https://www.ncbi.nlm.nih.gov/nuccore/NR_024510.2	NONHSAT005783.2	http://www.noncode.org/show_rna.php?id=NONHSAT005783&version=2&utd=1#	Nasopharyngeal Carcinoma	617075	http://www.omim.org/entry/617075?search=Nasopharyngeal%20Carcinoma&highlight=nasopharynx%20nasopharyngeal%20carcinomatous%20carcinoma	Curcumin	C10443	http://www.kegg.jp/dbget-bin/www_bget?C10443	DB11672	https://www.drugbank.ca/drugs/DB11672	3962	http://www.ebi.ac.uk/chebi/searchId.do?chebiId=3962	Curcumin treatemnt (10 micro mol L-1 Cur for 24 h)	CNE-2 cell line	Human	Cur has radiosensitizing effect on human nasopharyngeal carcinoma CNE-2 cells. In the Cur group, the GUCY2GP, H2BFXP, LINC00623 IncRNA were significantly up-regulated and ZRANB2-AS2 LOC100506835, FLJ36000 IncRNA were significantly down-regulated.	24946557	https://www.ncbi.nlm.nih.gov/pubmed/?term=24946557
LINC00623	NR_024510.2	https://www.ncbi.nlm.nih.gov/nuccore/NR_024510.2	NONHSAT005783.2	http://www.noncode.org/show_rna.php?id=NONHSAT005783&version=2&utd=1#	Nasopharyngeal Carcinoma	617075	http://www.omim.org/entry/617075?search=Nasopharyngeal%20Carcinoma&highlight=nasopharynx%20nasopharyngeal%20carcinomatous%20carcinoma	Radiation	N/A	N/A	N/A	N/A	N/A	N/A	Radiation treatment	CNE-2 cell line	Human	Cur has radiosensitizing effect on human nasopharyngeal carcinoma CNE-2 cells. In the Cur group, the GUCY2GP, H2BFXP, LINC00623 IncRNA were significantly up-regulated and ZRANB2-AS2 LOC100506835, FLJ36000 IncRNA were significantly down-regulated.	24946557	https://www.ncbi.nlm.nih.gov/pubmed/?term=24946557
Linc00657	NR_027451.1	https://www.ncbi.nlm.nih.gov/nuccore/NR_027451.1	NONHSAT079548.2	http://www.noncode.org/show_rna.php?id=NONHSAT079548&version=2&utd=1#	Vascular Growth	N/A	N/A	Hypoxia	N/A	N/A	N/A	N/A	N/A	N/A	Hypoxia treatment	human umbilical vein endothelial cells (HUVECs)	Human	up-regulated	24602777	https://www.ncbi.nlm.nih.gov/pubmed/?term=24602777
LINC00672	NR_038847.1	https://www.ncbi.nlm.nih.gov/nuccore/NR_038847.1	NONHSAT237173.1	http://www.noncode.org/show_rna.php?id=NONHSAT237173&version=1&utd=1#	endometrial carcinoma	608089	http://www.omim.org/entry/608089?search=endometrial%20carcinoma&highlight=endometrial%20carcinoma%20endometrium%20carcinomatous	Paclitaxel	D00491	http://www.kegg.jp/dbget-bin/www_bget?D00491	DB01229	https://www.drugbank.ca/drugs/DB01229	45863	http://www.ebi.ac.uk/chebi/searchId.do?chebiId=45863	paclitaxel treatment	EC cells	Mouse	LINC00672 significantly increased the 50% inhibitory concentration of paclitaxel in EC cells and increased the sensitivity of xenograft mice to paclitaxel.	28232485	https://www.ncbi.nlm.nih.gov/pubmed/?term=28232485
LINC00689	NR_024394.1	https://www.ncbi.nlm.nih.gov/nuccore/NR_024394.1	NONHSAT124553.2	http://www.noncode.org/show_rna.php?id=NONHSAT124553&version=2&utd=1#	Prostate Cancer	176807	http://www.omim.org/entry/176807?search=Prostate%20Cancer&highlight=prostatic%20prostate%20cancerous%20cancer	Dihydrotestosterone (DHT)	D07456	http://www.genome.jp/dbget-bin/www_bget?drug:D07456	DB02901	https://www.drugbank.ca/drugs/DB02901	16330	http://www.ebi.ac.uk/chebi/searchId.do?chebiId=16330	DHT treatment	LNCaP cell line	Human	down-regulated	27556357	https://www.ncbi.nlm.nih.gov/pubmed/?term=27556357
LINC00690	NR_103843.1	https://www.ncbi.nlm.nih.gov/nuccore/NR_103843.1	NONHSAT088527.2	http://www.noncode.org/show_rna.php?id=NONHSAT088527&version=2&utd=1#	Prostate Cancer	176807	http://www.omim.org/entry/176807?search=Prostate%20Cancer&highlight=prostatic%20prostate%20cancerous%20cancer	Dihydrotestosterone (DHT)	D07456	http://www.genome.jp/dbget-bin/www_bget?drug:D07456	DB02901	https://www.drugbank.ca/drugs/DB02901	16330	http://www.ebi.ac.uk/chebi/searchId.do?chebiId=16330	DHT treatment	LNCaP cell line	Human	down-regulated	27556357	https://www.ncbi.nlm.nih.gov/pubmed/?term=27556357
LINC00882	NR_028303.1	https://www.ncbi.nlm.nih.gov/nuccore/NR_028303.1	NONHSAT091001.2	http://www.noncode.org/show_rna.php?id=NONHSAT091001&version=2&utd=1#	Asthma	600807	http://www.omim.org/entry/600807?search=asthma&highlight=asthma	Dexamethasone	D00292	http://www.genome.jp/dbget-bin/www_bget?drug:D00292	DB01234	https://www.drugbank.ca/drugs/DB01234	41879	http://www.ebi.ac.uk/chebi/searchId.do?chebiId=41879	Dexamethasone + FCS treatment	ASM cells	Human	up-regulated	24886442	https://www.ncbi.nlm.nih.gov/pubmed/?term=24886442
LINC00882	NR_028303.1	https://www.ncbi.nlm.nih.gov/nuccore/NR_028303.1	NONHSAT091001.2	http://www.noncode.org/show_rna.php?id=NONHSAT091001&version=2&utd=1#	Asthma	600807	http://www.omim.org/entry/600807?search=asthma&highlight=asthma	Foetal Calf Serum (FCS)	N/A	N/A	N/A	N/A	N/A	N/A	FCS treatment	ASM cells	Human	up-regulated	24886442	https://www.ncbi.nlm.nih.gov/pubmed/?term=24886442
LINC00883	NR_028301.1	https://www.ncbi.nlm.nih.gov/nuccore/NR_028301.1	NONHSAT091026.2	http://www.noncode.org/show_rna.php?id=NONHSAT091026&version=2&utd=1#	Colon Cancer	114500	http://www.omim.org/entry/114500?search=Colon%20Cancer&highlight=colonic%20colon%20cancerous%20cancer	Vincristine	D08679	http://www.genome.jp/dbget-bin/www_bget?drug:D08679	DB00541	https://www.drugbank.ca/drugs/DB00541	28445	http://www.ebi.ac.uk/chebi/searchId.do?chebiId=28445	Vincristine treatment	HCT-8 cell line	Human	down-regulated	26164760	https://www.ncbi.nlm.nih.gov/pubmed/?term=26164760
LINC00883	NR_028301.1	https://www.ncbi.nlm.nih.gov/nuccore/NR_028301.1	NONHSAT091026.2	http://www.noncode.org/show_rna.php?id=NONHSAT091026&version=2&utd=1#	Asthma	600807	http://www.omim.org/entry/600807?search=asthma&highlight=asthma	Dexamethasone	D00292	http://www.genome.jp/dbget-bin/www_bget?drug:D00292	DB01234	https://www.drugbank.ca/drugs/DB01234	41879	http://www.ebi.ac.uk/chebi/searchId.do?chebiId=41879	Dexamethasone + FCS treatment	ASM cells	Human	up-regulated	24886442	https://www.ncbi.nlm.nih.gov/pubmed/?term=24886442
LINC00883	NR_028301.1	https://www.ncbi.nlm.nih.gov/nuccore/NR_028301.1	NONHSAT091026.2	http://www.noncode.org/show_rna.php?id=NONHSAT091026&version=2&utd=1#	Asthma	600807	http://www.omim.org/entry/600807?search=asthma&highlight=asthma	Foetal Calf Serum (FCS)	N/A	N/A	N/A	N/A	N/A	N/A	FCS treatment	ASM cells	Human	up-regulated	24886442	https://www.ncbi.nlm.nih.gov/pubmed/?term=24886442
LINC00887	NR_024480.1	https://www.ncbi.nlm.nih.gov/nuccore/NR_024480.1	NONHSAT094077.2	http://www.noncode.org/show_rna.php?id=NONHSAT094077&version=2&utd=1#	Asthma	600807	http://www.omim.org/entry/600807?search=asthma&highlight=asthma	Dexamethasone	D00292	http://www.genome.jp/dbget-bin/www_bget?drug:D00292	DB01234	https://www.drugbank.ca/drugs/DB01234	41879	http://www.ebi.ac.uk/chebi/searchId.do?chebiId=41879	Dexamethasone + FCS treatment	ASM cells	Human	down-regulated	24886442	https://www.ncbi.nlm.nih.gov/pubmed/?term=24886442
LINC00887	NR_024480.1	https://www.ncbi.nlm.nih.gov/nuccore/NR_024480.1	NONHSAT094077.2	http://www.noncode.org/show_rna.php?id=NONHSAT094077&version=2&utd=1#	Asthma	600807	http://www.omim.org/entry/600807?search=asthma&highlight=asthma	Foetal Calf Serum (FCS)	N/A	N/A	N/A	N/A	N/A	N/A	FCS treatment	ASM cells	Human	down-regulated	24886442	https://www.ncbi.nlm.nih.gov/pubmed/?term=24886442
LINC00969	NR_122105.1	https://www.ncbi.nlm.nih.gov/nuccore/NR_122105.1	NONHSAT094181.2	http://www.noncode.org/show_rna.php?id=NONHSAT094181&version=2&utd=1#	Prostate Cancer	176807	http://www.omim.org/entry/176807?search=Prostate%20Cancer&highlight=prostatic%20prostate%20cancerous%20cancer	Dihydrotestosterone (DHT)	D07456	http://www.genome.jp/dbget-bin/www_bget?drug:D07456	DB02901	https://www.drugbank.ca/drugs/DB02901	16330	http://www.ebi.ac.uk/chebi/searchId.do?chebiId=16330	DHT treatment	LNCaP cell line	Human	down-regulated	27556357	https://www.ncbi.nlm.nih.gov/pubmed/?term=27556357
LINC01004	NR_039981.2	https://www.ncbi.nlm.nih.gov/nuccore/NR_039981.2	N/A	N/A	Osteoarthritis	140600	http://www.omim.org/entry/140600?search=Osteoarthritis&highlight=osteoarthriti	Interleukin-1β (IL-1β)	N/A	N/A	N/A	N/A	N/A	N/A	Interleukin-1β (IL-1β) stimulation	patients with hip OA, knee OA and fracture of the neck of the femur without OA.	Human	up-regulated	27023358	https://www.ncbi.nlm.nih.gov/pubmed/?term=27023358
LINC01016	NR_038989.1	https://www.ncbi.nlm.nih.gov/nuccore/NR_038989.1	N/A	N/A	Breast Cancer	114480	http://www.omim.org/entry/114480?search=Breast%20Cancer&highlight=cancerous%20breast%20cancer	Estrogen	D04070	http://www.kegg.jp/dbget-bin/www_bget?dr:D04070	DB00286	https://www.drugbank.ca/drugs/DB00286	50114	http://www.ebi.ac.uk/chebi/searchId.do?chebiId=CHEBI:50114	Estrogen treatment	MCF7 and T47D cell lines	Human	Long Intergenic Non-protein Coding RNA 1016 (LINC01016) and LINC00160 are direct transcriptional targets of ERα, correlate with ERα expression in clinical samples, and show prognostic significance in relation to breast cancer survival. We show that silencing of LINC00160 results in reduced proliferation.	26426411	https://www.ncbi.nlm.nih.gov/pubmed/?term=26426411
LINC01021	NR_038848.1	https://www.ncbi.nlm.nih.gov/nuccore/NR_038848.1	N/A	N/A	Osteoarthritis	140600	http://www.omim.org/entry/140600?search=Osteoarthritis&highlight=osteoarthriti	Interleukin-1β (IL-1β)	N/A	N/A	N/A	N/A	N/A	N/A	Interleukin-1β (IL-1β) stimulation	patients with hip OA, knee OA and fracture of the neck of the femur without OA.	Human	down-regulated	27023358	https://www.ncbi.nlm.nih.gov/pubmed/?term=27023358
LINC01089	NR_002809.2	https://www.ncbi.nlm.nih.gov/nuccore/NR_002809.2	N/A	N/A	Head and Neck Squamous Cell Carcinoma (HNSCC)	275355	http://www.omim.org/entry/275355?search=Head%20and%20Neck%20Squamous%20Cell%20Carcinoma%20%28HNSCC%29&highlight=head%20neck%20carcinomatous%20cell%20squamous%20carcinoma%20hnscc	Human Papilloma Virus (HPV)	N/A	N/A	N/A	N/A	N/A	N/A	HPV infection	HNSCC-derived cells	Human	up-regulated	27424183	https://www.ncbi.nlm.nih.gov/pubmed/?term=27424183
LINC01138	NR_027468.3	https://www.ncbi.nlm.nih.gov/nuccore/NR_027468.3	N/A	N/A	Prostate Cancer	176807	http://www.omim.org/entry/176807?search=Prostate%20Cancer&highlight=prostatic%20prostate%20cancerous%20cancer	Dihydrotestosterone (DHT)	D07456	http://www.genome.jp/dbget-bin/www_bget?drug:D07456	DB02901	https://www.drugbank.ca/drugs/DB02901	16330	http://www.ebi.ac.uk/chebi/searchId.do?chebiId=16330	DHT treatment	LNCaP cell line	Human	up-regulated	27556357	https://www.ncbi.nlm.nih.gov/pubmed/?term=27556357
LINC01296	NR_122111.1	https://www.ncbi.nlm.nih.gov/nuccore/NR_122111.1	N/A	N/A	Prostate Cancer	176807	http://www.omim.org/entry/176807?search=Prostate%20Cancer&highlight=prostatic%20prostate%20cancerous%20cancer	Dihydrotestosterone (DHT)	D07456	http://www.genome.jp/dbget-bin/www_bget?drug:D07456	DB02901	https://www.drugbank.ca/drugs/DB02901	16330	http://www.ebi.ac.uk/chebi/searchId.do?chebiId=16330	DHT treatment	LNCaP cell line	Human	up-regulated	27556357	https://www.ncbi.nlm.nih.gov/pubmed/?term=27556357
LINC01305	NR_038897.1	https://www.ncbi.nlm.nih.gov/nuccore/NR_038897.1	N/A	N/A	Head and Neck Squamous Cell Carcinoma (HNSCC)	275355	http://www.omim.org/entry/275355?search=Head%20and%20Neck%20Squamous%20Cell%20Carcinoma%20%28HNSCC%29&highlight=head%20neck%20carcinomatous%20cell%20squamous%20carcinoma%20hnscc	Human Papilloma Virus (HPV)	N/A	N/A	N/A	N/A	N/A	N/A	HPV infection	HNSCC-derived cells	Human	up-regulated	27424183	https://www.ncbi.nlm.nih.gov/pubmed/?term=27424183
Linc-ARFIP1-4	N/A	N/A	N/A	N/A	Inflammation	N/A	N/A	Lipopolysaccharide (LPS)	C00338	http://www.genome.jp/dbget-bin/www_bget?cpd:C00338	N/A	N/A	16412	http://www.ebi.ac.uk/chebi/searchId.do?chebiId=CHEBI:16412	LPS stimulation	blood and adipose during low-dose experimental endotoxemia (LPS) in a healthy human	Human	This same subset of lincRNAs was examined by qRT-PCR for replication of LPS-modulation in separate GENE study subjects (n=6).	24504737	https://www.ncbi.nlm.nih.gov/pubmed/?term=24504737
Linc-CMC1-2	N/A	N/A	N/A	N/A	Inflammation	N/A	N/A	Lipopolysaccharide (LPS)	C00338	http://www.genome.jp/dbget-bin/www_bget?cpd:C00338	N/A	N/A	16412	http://www.ebi.ac.uk/chebi/searchId.do?chebiId=CHEBI:16412	LPS stimulation	blood and adipose during low-dose experimental endotoxemia (LPS) in a healthy human	Human	This same subset of lincRNAs was examined by qRT-PCR for replication of LPS-modulation in separate GENE study subjects (n=6).	24504737	https://www.ncbi.nlm.nih.gov/pubmed/?term=24504737
Linc-Cox2	NR_110420.1	https://www.ncbi.nlm.nih.gov/nuccore/NR_110420.1	N/A	N/A	Inflammation	N/A	N/A	Lipopolysaccharide (LPS)	C00338	http://www.genome.jp/dbget-bin/www_bget?cpd:C00338	N/A	N/A	16412	http://www.ebi.ac.uk/chebi/searchId.do?chebiId=CHEBI:16412	LPS stimulation	BV2 mouse microglia and RAW264.7 mouse macrophages	Mouse	LincRNA-Cox2 is assembled into the switch/sucrose nonfermentable (SWI/SNF) complex in cells after LPS stimulation.	26880762	https://www.ncbi.nlm.nih.gov/pubmed/?term=26880762
Linc-DMRT2	NR_110643.1	https://www.ncbi.nlm.nih.gov/nuccore/NR_110643.1	N/A	N/A	Inflammation	N/A	N/A	Lipopolysaccharide (LPS)	C00338	http://www.genome.jp/dbget-bin/www_bget?cpd:C00338	N/A	N/A	16412	http://www.ebi.ac.uk/chebi/searchId.do?chebiId=CHEBI:16412	LPS stimulation	blood and adipose during low-dose experimental endotoxemia (LPS) in a healthy human	Human	This same subset of lincRNAs was examined by qRT-PCR for replication of LPS-modulation in separate GENE study subjects (n=6).	24504737	https://www.ncbi.nlm.nih.gov/pubmed/?term=24504737
Linc-GJA1-2	N/A	N/A	N/A	N/A	Breast Cancer	114480	http://www.omim.org/entry/114480?search=Breast%20Cancer&highlight=cancerous%20breast%20cancer	Trastuzumab	D03257	http://www.kegg.jp/dbget-bin/www_bget?D03257	DB00072	https://www.drugbank.ca/drugs/DB00072			Trastuzumab treatment	HER2-positive (HER2+) breast tumors	Human	3 lincRNAs are affectedby both HER2 inhibition by trastuzumab in tumors and HER2 depletion in cell culture.	25749757	https://www.ncbi.nlm.nih.gov/pubmed/?term=25749757
LINC-PINT	N/A	N/A	N/A	N/A	Prostate Cancer	176807	http://www.omim.org/entry/176807?search=Prostate%20Cancer&highlight=prostatic%20prostate%20cancerous%20cancer	Dihydrotestosterone (DHT)	D07456	http://www.genome.jp/dbget-bin/www_bget?drug:D07456	DB02901	https://www.drugbank.ca/drugs/DB02901	16330	http://www.ebi.ac.uk/chebi/searchId.do?chebiId=16330	DHT treatment	LNCaP cell line	Human	down-regulated	27556357	https://www.ncbi.nlm.nih.gov/pubmed/?term=27556357
Linc-POTED8	N/A	N/A	N/A	N/A	Inflammation	N/A	N/A	Lipopolysaccharide (LPS)	C00338	http://www.genome.jp/dbget-bin/www_bget?cpd:C00338	N/A	N/A	16412	http://www.ebi.ac.uk/chebi/searchId.do?chebiId=CHEBI:16412	LPS stimulation	blood and adipose during low-dose experimental endotoxemia (LPS) in a healthy human	Human	This same subset of lincRNAs was examined by qRT-PCR for replication of LPS-modulation in separate GENE study subjects (n=6).	24504737	https://www.ncbi.nlm.nih.gov/pubmed/?term=24504737
LINC-RBE	N/A	N/A	N/A	N/A	Brain Disease	N/A	N/A	All-trans retinoic acid (atRA)	D00094	http://www.genome.jp/dbget-bin/www_bget?drug:D00094	DB00755	https://www.drugbank.ca/drugs/DB00755	15367	http://www.ebi.ac.uk/chebi/searchId.do?chebiId=15367	atRA treatment	Adult (16 weeks) male Wistar rats	Rat	up-regulated	26572536	https://www.ncbi.nlm.nih.gov/pubmed/?term=26572536
LincRNA-p21	HG975411.1	https://www.ncbi.nlm.nih.gov/nuccore/HG975411.1	NONMMUT028986.2	http://www.noncode.org/show_rna.php?id=NONMMUT028986&version=2&utd=1#	Rheumatoid Arthritis	180300	http://www.omim.org/entry/180300?search=Rheumatoid%20Arthritis&highlight=arthriti%20rheumatoid	Methotrexate(MTX)	D00142	http://www.genome.jp/dbget-bin/www_bget?drug:D00142	DB00563	https://www.drugbank.ca/drugs/DB00563	44185	http://www.ebi.ac.uk/chebi/searchId.do?chebiId=44185	MTX therapy	Jurkat T and THP-1 cell lines	Human	MTX restored lincRNA-p21 expression, in vivo, in RA.	25077978	https://www.ncbi.nlm.nih.gov/pubmed/?term=25077978
LincRNA-p21	HG975411.1	https://www.ncbi.nlm.nih.gov/nuccore/HG975411.1	NONMMUT028986.2	http://www.noncode.org/show_rna.php?id=NONMMUT028986&version=2&utd=1#	Skin Tumor	N/A	N/A	Vitamin D	C12919	http://www.kegg.jp/dbget-bin/www_bget?C12919	DB11094	https://www.drugbank.ca/drugs/DB11094	N/A	N/A	Vitamin D receptor knock out	VDR−/− mouse keratinocytes	Mouse	down-regulated	24342142	https://www.ncbi.nlm.nih.gov/pubmed/?term=24342142
LincRNA-p21	HG975411.1	https://www.ncbi.nlm.nih.gov/nuccore/HG975411.1	NONMMUT028986.2	http://www.noncode.org/show_rna.php?id=NONMMUT028986&version=2&utd=1#	Cancer	N/A	N/A	Arsenic	C06269	http://www.genome.jp/dbget-bin/www_bget?cpd:C06269	N/A	N/A	27563	http://www.ebi.ac.uk/chebi/searchId.do?chebiId=CHEBI:27563	Arsenic exposure	workers in arsenic plants	Human	The decrease of △△Ct values is statistically significant for Linc p21, MEG3, PANDA in the two exposure groups, and HOTAIR and MALAT1 only in workers of A plant (P < 0.05).	26772154	https://www.ncbi.nlm.nih.gov/pubmed/?term=26772154
LincRNA-p21	HG975411.1	https://www.ncbi.nlm.nih.gov/nuccore/HG975411.1	NONMMUT028986.2	http://www.noncode.org/show_rna.php?id=NONMMUT028986&version=2&utd=1#	Peripheral Vascular Diseases	N/A	N/A	Arsenic	C06269	http://www.genome.jp/dbget-bin/www_bget?cpd:C06269	N/A	N/A	27563	http://www.ebi.ac.uk/chebi/searchId.do?chebiId=CHEBI:27563	Arsenic exposure	workers in arsenic plants	Human	The decrease of △△Ct values is statistically significant for Linc p21, MEG3, PANDA in the two exposure groups, and HOTAIR and MALAT1 only in workers of A plant (P < 0.05).	26772154	https://www.ncbi.nlm.nih.gov/pubmed/?term=26772154
LincRNA-p21	HG975411.1	https://www.ncbi.nlm.nih.gov/nuccore/HG975411.1	NONMMUT028986.2	http://www.noncode.org/show_rna.php?id=NONMMUT028986&version=2&utd=1#	Reproductive Txoicity	N/A	N/A	Arsenic	C06269	http://www.genome.jp/dbget-bin/www_bget?cpd:C06269	N/A	N/A	27563	http://www.ebi.ac.uk/chebi/searchId.do?chebiId=CHEBI:27563	Arsenic exposure	workers in arsenic plants	Human	The decrease of △△Ct values is statistically significant for Linc p21, MEG3, PANDA in the two exposure groups, and HOTAIR and MALAT1 only in workers of A plant (P < 0.05).	26772154	https://www.ncbi.nlm.nih.gov/pubmed/?term=26772154
LincRNA-p21	HG975411.1	https://www.ncbi.nlm.nih.gov/nuccore/HG975411.1	NONMMUT028986.2	http://www.noncode.org/show_rna.php?id=NONMMUT028986&version=2&utd=1#	Skin Lesions	N/A	N/A	Arsenic	C06269	http://www.genome.jp/dbget-bin/www_bget?cpd:C06269	N/A	N/A	27563	http://www.ebi.ac.uk/chebi/searchId.do?chebiId=CHEBI:27563	Arsenic exposure	workers in arsenic plants	Human	The decrease of △△Ct values is statistically significant for Linc p21, MEG3, PANDA in the two exposure groups, and HOTAIR and MALAT1 only in workers of A plant (P < 0.05).	26772154	https://www.ncbi.nlm.nih.gov/pubmed/?term=26772154
LincRNA-p21	HG975411.1	https://www.ncbi.nlm.nih.gov/nuccore/HG975411.1	NONMMUT028986.2	http://www.noncode.org/show_rna.php?id=NONMMUT028986&version=2&utd=1#	Cancer	N/A	N/A	Benzo(a)pyrene (BaP)	C07535	http://www.genome.jp/dbget-bin/www_bget?cpd:C07535	N/A	N/A	29865	http://www.ebi.ac.uk/chebi/searchId.do?chebiId=CHEBI:29865	BaP exposure	B6C3F1 mice	Mouse	BaP induced a > 5-fold induction of lncRNA-p21.	23853263	https://www.ncbi.nlm.nih.gov/pubmed/?term=23853263
LincRNA-p21	HG975411.1	https://www.ncbi.nlm.nih.gov/nuccore/HG975411.1	NONMMUT028986.2	http://www.noncode.org/show_rna.php?id=NONMMUT028986&version=2&utd=1#	Cancer	N/A	N/A	Furan	C14275	http://www.genome.jp/dbget-bin/www_bget?cpd:C14275	N/A	N/A	35559	http://www.ebi.ac.uk/chebi/searchId.do?chebiId=CHEBI:35559	Furan exposure	B6C3F1 mice	Mouse	LincRNA-p21 showed a dose response and were significantly elevated at 4 and 8mg/kg furan.	23853263	https://www.ncbi.nlm.nih.gov/pubmed/?term=23853263
LincRNA-p21	HG975411.1	https://www.ncbi.nlm.nih.gov/nuccore/HG975411.1	NONMMUT028986.2	http://www.noncode.org/show_rna.php?id=NONMMUT028986&version=2&utd=1#	Cervical Cancer	603956	http://www.omim.org/entry/603956?search=Cervical%20Cancer&highlight=cancerous%20cervical%20cancer	Hypoxia	N/A	N/A	N/A	N/A	N/A	N/A	Hypoxia treatment	HCT116 cell line	Human	Modulates the Warburg effect	24316222	https://www.ncbi.nlm.nih.gov/pubmed/?term=24316222
LincRNA-p21	HG975411.1	https://www.ncbi.nlm.nih.gov/nuccore/HG975411.1	NONMMUT028986.2	http://www.noncode.org/show_rna.php?id=NONMMUT028986&version=2&utd=1#	Warburg Effect	600118	http://www.omim.org/entry/600118?search=Warburg%20Effect&highlight=effect%20warburg	Hypoxia	N/A	N/A	N/A	N/A	N/A	N/A	Hypoxia treatment	MCF7, H1299, and primary IMR90 cell lines	Human	up-regulated	24316222	https://www.ncbi.nlm.nih.gov/pubmed/?term=24316222
LincRNA-p21	HG975411.1	https://www.ncbi.nlm.nih.gov/nuccore/HG975411.1	NONMMUT028986.2	http://www.noncode.org/show_rna.php?id=NONMMUT028986&version=2&utd=1#	Arteriosclerosis	208060	http://www.omim.org/entry/208060?search=Arteriosclerosis&highlight=arteriosclerotic%20arteriosclerosi	oleanolic acid (OA)	C17148	http://www.genome.jp/dbget-bin/www_bget?cpd:C17148	N/A	N/A	37659	http://www.ebi.ac.uk/chebi/searchId.do?chebiId=CHEBI:37659	OA treatment	vascular smooth muscle cells (VSMCs)	Human	Suppression of lincRNA-p21 rescued the effect of OA on the proliferation of VSMCs.	27900030	https://www.ncbi.nlm.nih.gov/pubmed/?term=27900030
LincRNA-p21	HG975411.1	https://www.ncbi.nlm.nih.gov/nuccore/HG975411.1	NONMMUT028986.2	http://www.noncode.org/show_rna.php?id=NONMMUT028986&version=2&utd=1#	Skin Tumor	N/A	N/A	UVB	N/A	N/A	N/A	N/A	N/A	N/A	UVB exposure	Balb/MK2 keratinocytes	Mouse	LincRNA-p21 is transcriptionally upregulated in response to UVB and is p53-dependent in keratinocytes in culture and in mouse skin in vivo.	25789975	https://www.ncbi.nlm.nih.gov/pubmed/?term=25789975
LincRNA-p21	HG975411.1	https://www.ncbi.nlm.nih.gov/nuccore/HG975411.1	NONMMUT028986.2	http://www.noncode.org/show_rna.php?id=NONMMUT028986&version=2&utd=1#	Breast Cancer	114480	http://www.omim.org/entry/114480?search=Breast%20Cancer&highlight=cancerous%20breast%20cancer	γ-ray irradiation	N/A	N/A	N/A	N/A	N/A	N/A	γ-ray irradiation treatment	MCF7 cell line	Human	up-regulated	22487937	https://www.ncbi.nlm.nih.gov/pubmed/?term=22487937
LincRNA-p21	HG975411.1	https://www.ncbi.nlm.nih.gov/nuccore/HG975411.1	NONMMUT028986.2	http://www.noncode.org/show_rna.php?id=NONMMUT028986&version=2&utd=1#	Cervical Cancer	603956	http://www.omim.org/entry/603956?search=Cervical%20Cancer&highlight=cancerous%20cervical%20cancer	γ-ray irradiation	N/A	N/A	N/A	N/A	N/A	N/A	γ-ray irradiation treatment	HeLa cell line	Human	up-regulated	22487937	https://www.ncbi.nlm.nih.gov/pubmed/?term=22487937
lincRNA-ZNF532	N/A	N/A	N/A	N/A	Pancreatic Cancer	260350	http://www.omim.org/entry/260350?search=Pancreatic%20Cancer&highlight=pancreatic%20cancerous%20cancer%20pancreas	Gemcitabine	D02368	http://www.genome.jp/dbget-bin/www_bget?drug:D02368	DB00441	https://www.drugbank.ca/drugs/DB00441	175901	http://www.ebi.ac.uk/chebi/searchId.do?chebiId=175901	Gemcitabine treatment	SW1990 and SW1990/GZ cell lines	Human	up-regulated	25755691	https://www.ncbi.nlm.nih.gov/pubmed/?term=25755691
Linc-RoR	N/A	N/A	NONHSAT059436.2	http://www.noncode.org/show_rna.php?id=NONHSAT059436&version=2&utd=1#	Hepatocellular Carcinoma	114550	http://www.omim.org/entry/114550?search=HCC&highlight=hcc	Hypoxia	N/A	N/A	N/A	N/A	N/A	N/A	Hypoxia treatment	HepG2, Hep3B, PLC-PRF5 and Huh-7 cell lines	Human	Cells transfected with siRNA to decrease linc-RoR expression were susceptible to hypoxia.	24463816	https://www.ncbi.nlm.nih.gov/pubmed/?term=24463816
Linc-SLC39A10-10	DN989582.1	https://www.ncbi.nlm.nih.gov/nucest/66249413	N/A	N/A	Breast Cancer	114480	http://www.omim.org/entry/114480?search=Breast%20Cancer&highlight=cancerous%20breast%20cancer	Trastuzumab	D03257	http://www.kegg.jp/dbget-bin/www_bget?D03257	DB00072	https://www.drugbank.ca/drugs/DB00072			Trastuzumab treatment	HER2-positive (HER2+) breast tumors	Human	3 lincRNAs are affectedby both HER2 inhibition by trastuzumab in tumors and HER2 depletion in cell culture.	25749757	https://www.ncbi.nlm.nih.gov/pubmed/?term=25749757
Linc-STARD6-2	N/A	N/A	N/A	N/A	Breast Cancer	114480	http://www.omim.org/entry/114480?search=Breast%20Cancer&highlight=cancerous%20breast%20cancer	Trastuzumab	D03257	http://www.kegg.jp/dbget-bin/www_bget?D03257	DB00072	https://www.drugbank.ca/drugs/DB00072			Trastuzumab treatment	HER2-positive (HER2+) breast tumors	Human	3 lincRNAs are affectedby both HER2 inhibition by trastuzumab in tumors and HER2 depletion in cell culture.	25749757	https://www.ncbi.nlm.nih.gov/pubmed/?term=25749757
Linc-TP53I13	N/A	N/A	N/A	N/A	Inflammation	N/A	N/A	Lipopolysaccharide (LPS)	C00338	http://www.genome.jp/dbget-bin/www_bget?cpd:C00338	N/A	N/A	16412	http://www.ebi.ac.uk/chebi/searchId.do?chebiId=CHEBI:16412	LPS stimulation	blood and adipose during low-dose experimental endotoxemia (LPS) in a healthy human	Human	This same subset of lincRNAs was examined by qRT-PCR for replication of LPS-modulation in separate GENE study subjects (n=6).	24504737	https://www.ncbi.nlm.nih.gov/pubmed/?term=24504737
LMCD1-AS1	NR_033378.1	https://www.ncbi.nlm.nih.gov/nuccore/NR_033378.1	NONHSAT087702.2	http://www.noncode.org/show_rna.php?id=NONHSAT087702&version=2&utd=1#	Asthma	600807	http://www.omim.org/entry/600807?search=asthma&highlight=asthma	Dexamethasone	D00292	http://www.genome.jp/dbget-bin/www_bget?drug:D00292	DB01234	https://www.drugbank.ca/drugs/DB01234	41879	http://www.ebi.ac.uk/chebi/searchId.do?chebiId=41879	Dexamethasone + FCS treatment	ASM cells	Human	up-regulated	24886442	https://www.ncbi.nlm.nih.gov/pubmed/?term=24886442
LMCD1-AS1	NR_033378.1	https://www.ncbi.nlm.nih.gov/nuccore/NR_033378.1	NONHSAT087702.2	http://www.noncode.org/show_rna.php?id=NONHSAT087702&version=2&utd=1#	Asthma	600807	http://www.omim.org/entry/600807?search=asthma&highlight=asthma	Foetal Calf Serum (FCS)	N/A	N/A	N/A	N/A	N/A	N/A	FCS treatment	ASM cells	Human	down-regulated	24886442	https://www.ncbi.nlm.nih.gov/pubmed/?term=24886442
lncARSR	N/A	N/A	N/A	N/A	Hepatocellular Carcinoma	114550	http://www.omim.org/entry/114550?search=HCC&highlight=hcc	Doxorubicin	C01661	http://www.kegg.jp/dbget-bin/www_bget?C01661	DB00997	https://www.drugbank.ca/drugs/DB00997	28748	http://www.ebi.ac.uk/chebi/searchId.do?chebiId=28748	Doxorubicin treatment	HCC cell line	Human	Upregulated lncARSR promotes doxorubicin resistance in HCC via modulating PTEN-PI3K/Akt pathway.	28464252	https://www.ncbi.nlm.nih.gov/pubmed/?term=28464252
Lnc-IL7R	N/A	N/A	N/A	N/A	Inflammation	N/A	N/A	Lipopolysaccharide (LPS)	C00338	http://www.genome.jp/dbget-bin/www_bget?cpd:C00338	N/A	N/A	16412	http://www.ebi.ac.uk/chebi/searchId.do?chebiId=CHEBI:16412	LPS stimulation	THP-1 cell line	Human	up-regulated	24723426	https://www.ncbi.nlm.nih.gov/pubmed/?term=24723426
lnc-MBL2-4 : 3	N/A	N/A	N/A	N/A	Tongue Squamous Cell Carcinoma	N/A	N/A	Cisplatin	C06911	http://www.kegg.jp/dbget-bin/www_bget?C06911	DB00515	https://www.drugbank.ca/drugs/DB00515	27899	http://www.ebi.ac.uk/chebi/searchId.do?chebiId=27899	Cisplatin treatment	HN21B cell line	Human	The cisplatin-resistant HN21B cells exhibited enhanced expression of lnc-AL355149.1-1 and reduced expression of lnc-MBL2-4:3 in comparison with parental HN21B cells	25045670	https://www.ncbi.nlm.nih.gov/pubmed/?term=25045670
lnc-MBL2-4 : 3	N/A	N/A	N/A	N/A	Tongue Squamous Cell Carcinoma	N/A	N/A	5-Fluorouracil	C07649	http://www.kegg.jp/dbget-bin/www_bget?C07649	DB00544	https://www.drugbank.ca/drugs/DB00544	46345	http://www.ebi.ac.uk/chebi/searchId.do?chebiId=46345	5-Fu treatment	HN21B cell line	Human	5-Fu treatment enhanced the expression of lnc-AL355149.1-1, while it suppressed the expression of lnc-MBL2-4:3 in a dose-dependent manner.	25045670	https://www.ncbi.nlm.nih.gov/pubmed/?term=25045670
lnc-MBL2-4 : 3	N/A	N/A	N/A	N/A	Tongue Squamous Cell Carcinoma	N/A	N/A	Paclitaxel	D00491	http://www.kegg.jp/dbget-bin/www_bget?D00491	DB01229	https://www.drugbank.ca/drugs/DB01229	45863	http://www.ebi.ac.uk/chebi/searchId.do?chebiId=45863	paclitaxel treatment	HN21B cell line	Human	The expression of lnc-MBL2-4:3 was suppressed under paclitaxel treatment in a dose-dependent manner.	25045670	https://www.ncbi.nlm.nih.gov/pubmed/?term=25045670
LNC-MYH13-3:1	N/A	N/A	N/A	N/A	Rejection of Renal Allografts	N/A	N/A	Interleukin-6	N/A	N/A	N/A	N/A	N/A	N/A	Interleukin-6 treatment	tubular epithelial cells	Human	up-regulated	26506996	https://www.ncbi.nlm.nih.gov/pubmed/?term=26506996
LncRNA Chr. 9: 78107225–78118850	N/A	N/A	N/A	N/A	Cancer	N/A	N/A	Furan	C14275	http://www.genome.jp/dbget-bin/www_bget?cpd:C14275	N/A	N/A	35559	http://www.ebi.ac.uk/chebi/searchId.do?chebiId=CHEBI:35559	Furan exposure	B6C3F1 mice	Mouse	lncRNA Chr. 9: 78107225–78118850 was significantly increased at 8mg/kg.	23853263	https://www.ncbi.nlm.nih.gov/pubmed/?term=23853263
lncRNA-ATB	N/A	N/A	NONHSAT168138.1	http://www.noncode.org/show_rna.php?id=NONHSAT168138&version=1&utd=1#	Breast Cancer	114480	http://www.omim.org/entry/114480?search=Breast%20Cancer&highlight=cancerous%20breast%20cancer	Trastuzumab	D03257	http://www.kegg.jp/dbget-bin/www_bget?D03257	DB00072	https://www.drugbank.ca/drugs/DB00072			Trastuzumab treatment	TR SKBR-3 cell line	Human	Down-regulation of lnc-ATB significantly increased the growth inhibition of TR SKBR-3 cells under the under the trastuzumab medium explosion.	25871474	https://www.ncbi.nlm.nih.gov/pubmed/?term=25871474
lncRNA-ATB	N/A	N/A	NONHSAT168138.1	http://www.noncode.org/show_rna.php?id=NONHSAT168138&version=1&utd=1#	Liver Fibrosis	N/A	N/A	hepatitis C virus	N/A	N/A	N/A	N/A	N/A	N/A	HCV infection	LX-2 cells	Human	LncRNA-ATB was up-regulated in fibrotic liver tissues and activated LX-2 cells treated with CM from HepG2-CORE cells.	28302418	https://www.ncbi.nlm.nih.gov/pubmed/?term=28302418
LncRNA-CIR	N/A	N/A	N/A	N/A	Osteoarthritis	140600	http://www.omim.org/entry/140600?search=Osteoarthritis&highlight=osteoarthriti	Interleukin-1β (IL-1β)	N/A	N/A	N/A	N/A	N/A	N/A	Interleukin-1β (IL-1β) stimulation	chondrocytes	Human	The expression of lncRNA-CIR increased in chondrocytes with in vitro treatment with interleukin-1β and tumor necrosis factor α.	24757148	https://www.ncbi.nlm.nih.gov/pubmed/?term=24757148
LncRNA-CIR	N/A	N/A	N/A	N/A	Osteoarthritis	140600	http://www.omim.org/entry/140600?search=Osteoarthritis&highlight=osteoarthriti	Tumor Necrosis Factor α	N/A	N/A	N/A	N/A	N/A	N/A	Tumor Necrosis Factor α treatment	chondrocytes	Human	The expression of lncRNA-CIR increased in chondrocytes with in vitro treatment with interleukin-1β and tumor necrosis factor α.	24757148	https://www.ncbi.nlm.nih.gov/pubmed/?term=24757148
LncRNA-COX-2	N/A	N/A	N/A	N/A	Liver Fibrosis	N/A	N/A	Carbon tetrachloride	C07561	http://www.genome.jp/dbget-bin/www_bget?cpd:C07561	N/A	N/A	27385	http://www.ebi.ac.uk/chebi/searchId.do?chebiId=CHEBI:27385	CCl4 treatment (4 ml/kg; dissolved in olive oil, 1:1) twice weekly	Liver tissues	Mouse	The expression of lncRNA-COX-2 RNA increased in CCL4-induced cirrhotic mice.	28259935	https://www.ncbi.nlm.nih.gov/pubmed/?term=28259935
LncRNA-HEIH	NR_045680.1	https://www.ncbi.nlm.nih.gov/nuccore/NR_045680.1	NONHSAT203709.1	http://www.noncode.org/show_rna.php?id=NONHSAT203709&version=1&utd=1#	Hepatocellular Carcinoma	114550	http://www.omim.org/entry/114550?search=HCC&highlight=hcc	Hepatitis B Virus	H00412	N/A	N/A	N/A	N/A	N/A	Hepatitis B Viral infection	Liver samples from patients with HBV-related HCC	Human	The expression level of lncRNA-HEIH in HBV-related HCC is significantly associated with recurrence.	21769904	https://www.ncbi.nlm.nih.gov/pubmed/?term=21769904
LncRNA-LET	NR_103844.1	https://www.ncbi.nlm.nih.gov/nuccore/NR_103844.1	N/A	N/A	Colon Cancer	114500	http://www.omim.org/entry/114500?search=Colon%20Cancer&highlight=colonic%20colon%20cancerous%20cancer	Hypoxia	N/A	N/A	N/A	N/A	N/A	N/A	Hypoxia treatment	HCCLM3 cell line	Human	Contributes to hypoxia-mediated metastasis	23395002	https://www.ncbi.nlm.nih.gov/pubmed/?term=23395002
LncRNA-LET	NR_103844.1	https://www.ncbi.nlm.nih.gov/nuccore/NR_103844.1	N/A	N/A	Gallbladder Cancer	N/A	N/A	Hypoxia	N/A	N/A	N/A	N/A	N/A	N/A	Hypoxia treatment	gallbladder cancer cells	Human	LncRNA-LET overexpression conferred a proliferative advantage to tumor cells under hypoxic conditions.	25213660	https://www.ncbi.nlm.nih.gov/pubmed/?term=25213660
LncRNA-LET	NR_103844.1	https://www.ncbi.nlm.nih.gov/nuccore/NR_103844.1	N/A	N/A	Hepatic Cancer	N/A	N/A	Hypoxia	N/A	N/A	N/A	N/A	N/A	N/A	Hypoxia treatment	SMMC-7721 cell line	Human	Contributes to hypoxia-mediated metastasis	23395002	https://www.ncbi.nlm.nih.gov/pubmed/?term=23395002
LncRNA-LET	NR_103844.1	https://www.ncbi.nlm.nih.gov/nuccore/NR_103844.1	N/A	N/A	Hepatocellular Carcinoma	114550	http://www.omim.org/entry/114550?search=HCC&highlight=hcc	Hypoxia	N/A	N/A	N/A	N/A	N/A	N/A	Hypoxia treatment	SMMC-7721 and HCCLM3 cell lines	Human	down-regulated	23395002	https://www.ncbi.nlm.nih.gov/pubmed/?term=23395002
LncRNA-LET	NR_103844.1	https://www.ncbi.nlm.nih.gov/nuccore/NR_103844.1	N/A	N/A	Hepatocellular Carcinoma	114550	http://www.omim.org/entry/114550?search=HCC&highlight=hcc	Trichostatin A (TSA)	N/A	N/A	N/A	N/A	46024	http://www.ebi.ac.uk/chebi/searchId.do?chebiId=CHEBI:46024	TSA treatment	SMMC-7721 and HCCLM3 cell lines	Human	The repression of lncRNA-LET expression by hypoxia could be reversed by TSA	23395002	https://www.ncbi.nlm.nih.gov/pubmed/?term=23395002
LncRNA-OBFC2A	N/A	N/A	N/A	N/A	Benzene toxicity	N/A	N/A	1,4-Benzoquinone	D01750	http://www.genome.jp/dbget-bin/www_bget?drug:D01750	DB09081	https://www.drugbank.ca/drugs/DB09081	31687	http://www.ebi.ac.uk/chebi/searchId.do?chebiId=31687	3.50±1.60 mg/m3 concentration of air benzene	Workers	Human	LncRNA-OBFC2A expression was obviously increased in workers exposed to benzene.	28388563	https://www.ncbi.nlm.nih.gov/pubmed/?term=28388563
LncRNA-uc003wbd	N/A	N/A	N/A	N/A	Hepatocellular Carcinoma	114550	http://www.omim.org/entry/114550?search=HCC&highlight=hcc	Hepatitis B Virus	H00412	N/A	N/A	N/A	N/A	N/A	Hepatitis B Viral infection	HCC and HBV patients	Human	up-regulated	25501706	https://www.ncbi.nlm.nih.gov/pubmed/?term=25501706
LncRpa	N/A	N/A	N/A	N/A	neuronal cell apoptosis	N/A	N/A	Lead	C06696	http://www.genome.jp/dbget-bin/www_bget?cpd:C06696	N/A	N/A	27889	http://www.ebi.ac.uk/chebi/searchId.do?chebiId=CHEBI:27889	Lead exposure (PbAc at a concentration of 0.1 µM for 48 h)	N2a cell line	Mouse	LncRpa was upregulated in lead-treated N2a mouse nerve cells.	27604105	https://www.ncbi.nlm.nih.gov/pubmed/?term=27604105
LncSN001	NR_126568.1	https://www.ncbi.nlm.nih.gov/nuccore/NR_126568.1	N/A	N/A	Vertebrate Circadian	N/A	N/A	Daily Changes	N/A	N/A	N/A	N/A	N/A	N/A	Light exposure	Rats (Sprague–Dawley; 150–200 g)	Rat	A set of eight lncRNAs with high expression and a more than twofold differential night/day expression.	22864934	https://www.ncbi.nlm.nih.gov/pubmed/?term=22864934
LncSN004	NR_126569.1	https://www.ncbi.nlm.nih.gov/nuccore/NR_126569.1	N/A	N/A	Vertebrate Circadian	N/A	N/A	Daily Changes	N/A	N/A	N/A	N/A	N/A	N/A	Light exposure	Rats (Sprague–Dawley; 150–200 g)	Rat	A set of eight lncRNAs with high expression and a more than twofold differential night/day expression.	22864934	https://www.ncbi.nlm.nih.gov/pubmed/?term=22864934
LncSN012	NR_126570.1	https://www.ncbi.nlm.nih.gov/nuccore/NR_126570.1	N/A	N/A	Vertebrate Circadian	N/A	N/A	Daily Changes	N/A	N/A	N/A	N/A	N/A	N/A	Light exposure	Rats (Sprague–Dawley; 150–200 g)	Rat	A set of eight lncRNAs with high expression and a more than twofold differential night/day expression.	22864934	https://www.ncbi.nlm.nih.gov/pubmed/?term=22864934
LncSN016	NR_126572.1	https://www.ncbi.nlm.nih.gov/nuccore/NR_126572.1	N/A	N/A	Vertebrate Circadian	N/A	N/A	Daily Changes	N/A	N/A	N/A	N/A	N/A	N/A	Light exposure	Rats (Sprague–Dawley; 150–200 g)	Rat	A set of eight lncRNAs with high expression and a more than twofold differential night/day expression.	22864934	https://www.ncbi.nlm.nih.gov/pubmed/?term=22864934
LncSN056	NR_126574.1	https://www.ncbi.nlm.nih.gov/nuccore/NR_126574.1	N/A	N/A	Vertebrate Circadian	N/A	N/A	Daily Changes	N/A	N/A	N/A	N/A	N/A	N/A	Light exposure	Rats (Sprague–Dawley; 150–200 g)	Rat	A set of eight lncRNAs with high expression and a more than twofold differential night/day expression.	22864934	https://www.ncbi.nlm.nih.gov/pubmed/?term=22864934
LncSN081	NR_126576.1	https://www.ncbi.nlm.nih.gov/nuccore/NR_126576.1	N/A	N/A	Vertebrate Circadian	N/A	N/A	Daily Changes	N/A	N/A	N/A	N/A	N/A	N/A	Light exposure	Rats (Sprague–Dawley; 150–200 g)	Rat	A set of eight lncRNAs with high expression and a more than twofold differential night/day expression.	22864934	https://www.ncbi.nlm.nih.gov/pubmed/?term=22864934
LncSN134	NR_126577.1	https://www.ncbi.nlm.nih.gov/nuccore/NR_126577.1	N/A	N/A	Vertebrate Circadian	N/A	N/A	Daily Changes	N/A	N/A	N/A	N/A	N/A	N/A	Light exposure	Rats (Sprague–Dawley; 150–200 g)	Rat	A set of eight lncRNAs with high expression and a more than twofold differential night/day expression.	22864934	https://www.ncbi.nlm.nih.gov/pubmed/?term=22864934
LncSN215	NR_126581.1	https://www.ncbi.nlm.nih.gov/nuccore/NR_126581.1	N/A	N/A	Vertebrate Circadian	N/A	N/A	Daily Changes	N/A	N/A	N/A	N/A	N/A	N/A	Light exposure	Rats (Sprague–Dawley; 150–200 g)	Rat	A set of eight lncRNAs with high expression and a more than twofold differential night/day expression.	22864934	https://www.ncbi.nlm.nih.gov/pubmed/?term=22864934
LncTCF7	NR_131252.1	https://www.ncbi.nlm.nih.gov/nuccore/NR_131252.1	N/A	N/A	Hepatocellular Carcinoma	114550	http://www.omim.org/entry/114550?search=HCC&highlight=hcc	Interleukin-6	N/A	N/A	N/A	N/A	N/A	N/A	Interleukin-6 treatment	SK-Hep1 and BEL-7402 cell lines	Human	IL-6 can increase the expression of lncTCF7 in a dose- and time-dependent manner in both SK-Hep1 and BEL-7402 cells	26452542	https://www.ncbi.nlm.nih.gov/pubmed/?term=26452542
LOC100287628	N/A	N/A	N/A	N/A	Prostate Cancer	176807	http://www.omim.org/entry/176807?search=Prostate%20Cancer&highlight=prostatic%20prostate%20cancerous%20cancer	Genistein	C06563	http://www.kegg.jp/dbget-bin/www_bget?C06563	DB01645	https://www.drugbank.ca/drugs/DB01645	28088	http://www.ebi.ac.uk/chebi/searchId.do?chebiId=28088	Genistein treatment	PC3 and DU145 cell lines	Human	down-regulated	23936419	https://www.ncbi.nlm.nih.gov/pubmed/?term=23936419
LOC100506835	N/A	N/A	N/A	N/A	Nasopharyngeal Carcinoma	617075	http://www.omim.org/entry/617075?search=Nasopharyngeal%20Carcinoma&highlight=nasopharynx%20nasopharyngeal%20carcinomatous%20carcinoma	Curcumin	C10443	http://www.kegg.jp/dbget-bin/www_bget?C10443	DB11672	https://www.drugbank.ca/drugs/DB11672	3962	http://www.ebi.ac.uk/chebi/searchId.do?chebiId=3962	Curcumin treatemnt (10 micro mol L-1 Cur for 24 h)	CNE-2 cell line	Human	Cur has radiosensitizing effect on human nasopharyngeal carcinoma CNE-2 cells. In the Cur group, the GUCY2GP, H2BFXP, LINC00623 IncRNA were significantly up-regulated and ZRANB2-AS2 LOC100506835, FLJ36000 IncRNA were significantly down-regulated.	24946557	https://www.ncbi.nlm.nih.gov/pubmed/?term=24946557
LOC100506835	N/A	N/A	N/A	N/A	Nasopharyngeal Carcinoma	617075	http://www.omim.org/entry/617075?search=Nasopharyngeal%20Carcinoma&highlight=nasopharynx%20nasopharyngeal%20carcinomatous%20carcinoma	Radiation	N/A	N/A	N/A	N/A	N/A	N/A	Radiation treatment	CNE-2 cell line	Human	Cur has radiosensitizing effect on human nasopharyngeal carcinoma CNE-2 cells. In the Cur group, the GUCY2GP, H2BFXP, LINC00623 IncRNA were significantly up-regulated and ZRANB2-AS2 LOC100506835, FLJ36000 IncRNA were significantly down-regulated.	24946557	https://www.ncbi.nlm.nih.gov/pubmed/?term=24946557
LOC100506844	N/A	N/A	N/A	N/A	Colon Cancer	114500	http://www.omim.org/entry/114500?search=Colon%20Cancer&highlight=colonic%20colon%20cancerous%20cancer	Vincristine	D08679	http://www.genome.jp/dbget-bin/www_bget?drug:D08679	DB00541	https://www.drugbank.ca/drugs/DB00541	28445	http://www.ebi.ac.uk/chebi/searchId.do?chebiId=28445	Vincristine treatment	HCT-8 cell line	Human	down-regulated	26164760	https://www.ncbi.nlm.nih.gov/pubmed/?term=26164760
LOC100507165	N/A	N/A	N/A	N/A	Prostate Cancer	176807	http://www.omim.org/entry/176807?search=Prostate%20Cancer&highlight=prostatic%20prostate%20cancerous%20cancer	Genistein	C06563	http://www.kegg.jp/dbget-bin/www_bget?C06563	DB01645	https://www.drugbank.ca/drugs/DB01645	28088	http://www.ebi.ac.uk/chebi/searchId.do?chebiId=28088	Genistein treatment	PC3 and DU145 cell lines	Human	down-regulated	23936419	https://www.ncbi.nlm.nih.gov/pubmed/?term=23936419
LOC100507645	N/A	N/A	N/A	N/A	Prostate Cancer	176807	http://www.omim.org/entry/176807?search=Prostate%20Cancer&highlight=prostatic%20prostate%20cancerous%20cancer	Dihydrotestosterone (DHT)	D07456	http://www.genome.jp/dbget-bin/www_bget?drug:D07456	DB02901	https://www.drugbank.ca/drugs/DB02901	16330	http://www.ebi.ac.uk/chebi/searchId.do?chebiId=16330	DHT treatment	LNCaP cell line	Human	up-regulated	27556357	https://www.ncbi.nlm.nih.gov/pubmed/?term=27556357
LOC100509487	N/A	N/A	N/A	N/A	Prostate Cancer	176807	http://www.omim.org/entry/176807?search=Prostate%20Cancer&highlight=prostatic%20prostate%20cancerous%20cancer	Dihydrotestosterone (DHT)	D07456	http://www.genome.jp/dbget-bin/www_bget?drug:D07456	DB02901	https://www.drugbank.ca/drugs/DB02901	16330	http://www.ebi.ac.uk/chebi/searchId.do?chebiId=16330	DHT treatment	LNCaP cell line	Human	up-regulated	27556357	https://www.ncbi.nlm.nih.gov/pubmed/?term=27556357
LOC145474	NR_027046.1	https://www.ncbi.nlm.nih.gov/nuccore/NR_027046.1	N/A	N/A	Prostate Cancer	176807	http://www.omim.org/entry/176807?search=Prostate%20Cancer&highlight=prostatic%20prostate%20cancerous%20cancer	Genistein	C06563	http://www.kegg.jp/dbget-bin/www_bget?C06563	DB01645	https://www.drugbank.ca/drugs/DB01645	28088	http://www.ebi.ac.uk/chebi/searchId.do?chebiId=28088	Genistein treatment	PC3 and DU145 cell lines	Human	down-regulated	23936419	https://www.ncbi.nlm.nih.gov/pubmed/?term=23936419
loc146880	N/A	N/A	N/A	N/A	Lung Cancer	211980	http://www.omim.org/entry/211980?search=Lung%20Adenocarcinoma&highlight=lung%20pulmonary%20adenocarcinomatous%20adenocarcinoma%20pulmonic	Fine particulate matter (PM2.5)	N/A	N/A	N/A	N/A	N/A	N/A	PM2.5 exposure	A549 cell line	Human	PM2.5 exposure induces ROS, which activates loc146880 expression. The lncRNA, in turn, up-regulates autophagy and promotes the malignant behaviors of lung cancer cells.	27836757	https://www.ncbi.nlm.nih.gov/pubmed/?term=27836757
LOC257358	N/A	N/A	N/A	N/A	Colon Cancer	114500	http://www.omim.org/entry/114500?search=Colon%20Cancer&highlight=colonic%20colon%20cancerous%20cancer	Vincristine	D08679	http://www.genome.jp/dbget-bin/www_bget?drug:D08679	DB00541	https://www.drugbank.ca/drugs/DB00541	28445	http://www.ebi.ac.uk/chebi/searchId.do?chebiId=28445	Vincristine treatment	HCT-8 cell line	Human	down-regulated	26164760	https://www.ncbi.nlm.nih.gov/pubmed/?term=26164760
LOC283174	N/A	N/A	N/A	N/A	Lung Squamous Cell Carcinoma	211980	http://www.omim.org/entry/211980?search=Lung%20Squamous%20Cell%20Carcinoma&highlight=carcinomatous%20cell%20squamous%20lung%20carcinoma%20pulmonary%20pulmonic	Cisplatin	C06911	http://www.kegg.jp/dbget-bin/www_bget?C06911	DB00515	https://www.drugbank.ca/drugs/DB00515	27899	http://www.ebi.ac.uk/chebi/searchId.do?chebiId=27899	Cisplatin treatment	Lung SCC patients	Human	up-regulated	25250788	https://www.ncbi.nlm.nih.gov/pubmed/?term=25250788
LOC728228	N/A	N/A	N/A	N/A	Lung Cancer	211980	http://www.omim.org/entry/211980?search=Lung%20Adenocarcinoma&highlight=lung%20pulmonary%20adenocarcinomatous%20adenocarcinoma%20pulmonic	BPDE	C14853	http://www.genome.jp/dbget-bin/www_bget?cpd:C14853	N/A	N/A	30614	http://www.ebi.ac.uk/chebi/searchId.do?chebiId=CHEBI:30614	BPDE exposure	16HBE-T cell line	Human	LOC728228 was upregulated relative to its expression in control untransformed16HBE (16HBE-N) cells.	25820656	https://www.ncbi.nlm.nih.gov/pubmed/?term=25820656
LOC728537	N/A	N/A	N/A	N/A	Lung Squamous Cell Carcinoma	211980	http://www.omim.org/entry/211980?search=Lung%20Squamous%20Cell%20Carcinoma&highlight=carcinomatous%20cell%20squamous%20lung%20carcinoma%20pulmonary%20pulmonic	Cisplatin	C06911	http://www.kegg.jp/dbget-bin/www_bget?C06911	DB00515	https://www.drugbank.ca/drugs/DB00515	27899	http://www.ebi.ac.uk/chebi/searchId.do?chebiId=27899	Cisplatin treatment	Lung SCC patients	Human	up-regulated	25250788	https://www.ncbi.nlm.nih.gov/pubmed/?term=25250788
LOXL1-AS1	NR_040066.1	https://www.ncbi.nlm.nih.gov/nuccore/NR_040066.1	NONHSAT047172.2	http://www.noncode.org/show_rna.php?id=NONHSAT047172&version=2&utd=1#	Exfoliation Syndrome	177650	http://www.omim.org/entry/177650?search=Exfoliation%20Syndrome&highlight=syndromic%20exfoliation%20syndrome	H2O2	D00008	http://www.genome.jp/dbget-bin/www_bget?drug:D00008	N/A	N/A	16240	http://www.ebi.ac.uk/chebi/searchId.do?chebiId=CHEBI:16240	H2O2 treatment (500 μM)	B-3 cell line	Human	2.9-fold decrease in LOXL1-AS1 expression was observed with 500 μM H2O2 treatment.	26307087	https://www.ncbi.nlm.nih.gov/pubmed/?term=26307087
LUCAT1	NR_103548.1	https://www.ncbi.nlm.nih.gov/nuccore/NR_103548.1	NONHSAT102745.2	http://www.noncode.org/show_rna.php?id=NONHSAT102745&version=2&utd=1#	Osteoarthritis	140600	http://www.omim.org/entry/140600?search=Osteoarthritis&highlight=osteoarthriti	Interleukin-1β (IL-1β)	N/A	N/A	N/A	N/A	N/A	N/A	Interleukin-1β (IL-1β) stimulation	patients with hip OA, knee OA and fracture of the neck of the femur without OA.	Human	up-regulated	27023358	https://www.ncbi.nlm.nih.gov/pubmed/?term=27023358
M1	N/A	N/A	N/A	N/A	Lung Squamous Cell Carcinoma	211980	http://www.omim.org/entry/211980?search=Lung%20Squamous%20Cell%20Carcinoma&highlight=carcinomatous%20cell%20squamous%20lung%20carcinoma%20pulmonary%20pulmonic	Cisplatin	C06911	http://www.kegg.jp/dbget-bin/www_bget?C06911	DB00515	https://www.drugbank.ca/drugs/DB00515	27899	http://www.ebi.ac.uk/chebi/searchId.do?chebiId=27899	Cisplatin treatment	Lung SCC patients	Human	up-regulated	25250788	https://www.ncbi.nlm.nih.gov/pubmed/?term=25250788
M77361	N/A	N/A	N/A	N/A	Lung Fibrosis	178500	http://www.omim.org/entry/178500?search=Lung%20Fibrosis&highlight=pulmonary%20lung%20fibrosi%20pulmonic	Bleomycin	C06854	http://www.genome.jp/dbget-bin/www_bget?cpd:C06854	DB00290	https://www.drugbank.ca/drugs/DB00290	22907	http://www.ebi.ac.uk/chebi/searchId.do?chebiId=22907	Bleomycin treatment (5 mg/kg)	Sprague Dawley (SD) rats	Mouse	up-regulated	23732278	https://www.ncbi.nlm.nih.gov/pubmed/?term=23732278
MALAT1	NR_002819.3	http://www.ncbi.nlm.nih.gov/nuccore/NR_002819.3	NONHSAT022132.2	http://www.noncode.org/show_rna.php?id=NONHSAT022132&version=2&utd=1#	Non-small-cell Lung Cancer	211980	http://www.omim.org/entry/211980?search=Non-Small%20Cell%20Lung%20Cancer&highlight=non%20cancer%20nonsmall%20cell%20cancerous%20lung%20small%20pulmonary%20pulmonic	S-Adenosylmethionine (SAM)	C00019	http://www.genome.jp/dbget-bin/www_bget?cpd:C00019	DB00118	https://www.drugbank.ca/drugs/DB00118	67040	http://www.ebi.ac.uk/chebi/searchId.do?chebiId=67040	SAM treatment	A549 cell line	Human	MALAT1 expression was suppressed by incubation with SAM in A549 cells.	26884862	https://www.ncbi.nlm.nih.gov/pubmed/?term=26884862
MALAT1	NR_002819.3	http://www.ncbi.nlm.nih.gov/nuccore/NR_002819.3	NONHSAT022132.2	http://www.noncode.org/show_rna.php?id=NONHSAT022132&version=2&utd=1#	Diabetic nephropathy (DN)	N/A	N/A	Streptozocin(STZ)	D05932	http://www.genome.jp/dbget-bin/www_bget?drug:D05932	DB00428	https://www.drugbank.ca/drugs/DB00428	9288	http://www.ebi.ac.uk/chebi/searchId.do?chebiId=9288	streptozocin stimulation	C57BL/6 mice	Mouse	MALAT1 levels were increased in kidney cortices from C57BL/6 mice with streptozocin (STZ)-induced diabetic nephropathy	28444861	https://www.ncbi.nlm.nih.gov/pubmed/?term=28444861
MALAT1	NR_002819.3	http://www.ncbi.nlm.nih.gov/nuccore/NR_002819.3	NONHSAT022132.2	http://www.noncode.org/show_rna.php?id=NONHSAT022132&version=2&utd=1#	Pancreatic Cancer	260350	http://www.omim.org/entry/260350?search=Pancreatic%20Cancer&highlight=pancreatic%20cancerous%20cancer%20pancreas	Gemcitabine	D02368	http://www.genome.jp/dbget-bin/www_bget?drug:D02368	DB00441	https://www.drugbank.ca/drugs/DB00441	175901	http://www.ebi.ac.uk/chebi/searchId.do?chebiId=175901	Gemcitabine treatment	AsPC-1/M-nc and CFPAC-1/M-nc cell lines	Human	The elevated level of MALAT-1 could decrease chemosensitivity of gemcitabine in pancreatic cancer cells.	25811929	https://www.ncbi.nlm.nih.gov/pubmed/?term=25811929
MALAT1	NR_002819.3	http://www.ncbi.nlm.nih.gov/nuccore/NR_002819.3	NONHSAT022132.2	http://www.noncode.org/show_rna.php?id=NONHSAT022132&version=2&utd=1#	Laryngeal Squamous Cell Carcinoma	275355	http://www.omim.org/entry/275355?search=Laryngeal%20Squamous%20Cell%20Carcinoma&highlight=laryngeal%20carcinomatous%20larynx%20cell%20squamous%20carcinoma	Cisplatin	C06911	http://www.kegg.jp/dbget-bin/www_bget?C06911	DB00515	https://www.drugbank.ca/drugs/DB00515	27899	http://www.ebi.ac.uk/chebi/searchId.do?chebiId=27899	cisplatin treatment	laryngeal tumor and adjacent normal tissue	Human	The expressions of lncRNA MALAT1 were dramatically reduced with the increasing concentration of cisplatin and also lengthening of the treatment duration.	25257554	https://www.ncbi.nlm.nih.gov/pubmed/?term=25257554
MALAT1	NR_002819.3	http://www.ncbi.nlm.nih.gov/nuccore/NR_002819.3	NONHSAT022132.2	http://www.noncode.org/show_rna.php?id=NONHSAT022132&version=2&utd=1#	Colorectal Cancer	114500	http://www.omim.org/entry/114500?search=Colon%20Cancer&highlight=colonic%20colon%20cancerous%20cancer	oxaliplatin	D01790	http://www.genome.jp/dbget-bin/www_bget?drug:D01790	DB00526	https://www.drugbank.ca/drugs/DB00526	31941	http://www.ebi.ac.uk/chebi/searchId.do?chebiId=31941	Oxaliplatin treatment	HT29, SW480, SW620, and FHC cell lines	Human	LncRNA MALAT1 knockdown enhances E-cadherin expression and inhibits oxaliplatin-induced EMT in colorectal cancer cells.	28069878	https://www.ncbi.nlm.nih.gov/pubmed/?term=28069878
MALAT1	NR_002819.3	http://www.ncbi.nlm.nih.gov/nuccore/NR_002819.3	NONHSAT022132.2	http://www.noncode.org/show_rna.php?id=NONHSAT022132&version=2&utd=1#	Breast Cancer	114480	http://www.omim.org/entry/114480?search=Breast%20Cancer&highlight=cancerous%20breast%20cancer	17β-Estradiol	D00105	http://www.genome.jp/dbget-bin/www_bget?drug:D00105	DB00783	https://www.drugbank.ca/drugs/DB00783	16469	http://www.ebi.ac.uk/chebi/searchId.do?chebiId=16469	17β-Estradiol treatment	MCF10a, MCF7 and MB231 cell lines	Human	The high concentration E2 treatment largely decreased MALAT-1 RNA level.	24525122	https://www.ncbi.nlm.nih.gov/pubmed/?term=24525122
MALAT1	NR_002819.3	http://www.ncbi.nlm.nih.gov/nuccore/NR_002819.3	NONHSAT022132.2	http://www.noncode.org/show_rna.php?id=NONHSAT022132&version=2&utd=1#	hypoxia-reoxygenation injury	N/A	N/A	Fentanyl	D00320	http://www.genome.jp/dbget-bin/www_bget?drug:D00320	DB00813	https://www.drugbank.ca/drugs/DB00813	119915	http://www.ebi.ac.uk/chebi/searchId.do?chebiId=119915	Fentanyl treatment	HL-1 cell line	Mouse	ncRNA-MALAT1 is sensitive to H/R injury and abrogates cardioprotective effects of Fentanyl by negatively regulating miR-145/Bnip3 pathway.	27862640	https://www.ncbi.nlm.nih.gov/pubmed/?term=27862640
MALAT1	NR_002819.3	http://www.ncbi.nlm.nih.gov/nuccore/NR_002819.3	NONHSAT022132.2	http://www.noncode.org/show_rna.php?id=NONHSAT022132&version=2&utd=1#	glioblastoma multiforme	137800	http://www.omim.org/entry/137800?search=Glioblastoma&highlight=glioblastoma	Temozolomide	D06067	http://www.genome.jp/dbget-bin/www_bget?drug:D06067	DB00853	https://www.drugbank.ca/drugs/DB00853	72564	http://www.ebi.ac.uk/chebi/searchId.do?chebiId=72564	Temozolomide treatment	GBM patients	Human	lncRNA MALAT1 knockdown significantly reversed TMZ resistance in GBM cells.	28187000	https://www.ncbi.nlm.nih.gov/pubmed/?term=28187000
MALAT1	NR_002819.3	http://www.ncbi.nlm.nih.gov/nuccore/NR_002819.3	NONHSAT022132.2	http://www.noncode.org/show_rna.php?id=NONHSAT022132&version=2&utd=1#	Laryngeal Squamous Cell Carcinoma	275355	http://www.omim.org/entry/275355?search=Laryngeal%20Squamous%20Cell%20Carcinoma&highlight=laryngeal%20carcinomatous%20larynx%20cell%20squamous%20carcinoma	Paclitaxel	D00491	http://www.kegg.jp/dbget-bin/www_bget?D00491	DB01229	https://www.drugbank.ca/drugs/DB01229	45863	http://www.ebi.ac.uk/chebi/searchId.do?chebiId=45863	paclitaxel treatment	laryngeal tumor and adjacent normal tissue	Human	The expressions of lncRNA MALAT1 were dramatically reduced with the increasing concentration of paclitaxel and also lengthening of the treatment duration.	25257554	https://www.ncbi.nlm.nih.gov/pubmed/?term=25257554
MALAT1	NR_002819.3	http://www.ncbi.nlm.nih.gov/nuccore/NR_002819.3	NONHSAT022132.2	http://www.noncode.org/show_rna.php?id=NONHSAT022132&version=2&utd=1#	Colorectal Cancer	114500	http://www.omim.org/entry/114500?search=Colon%20Cancer&highlight=colonic%20colon%20cancerous%20cancer	Resveratrol	C03582	http://www.kegg.jp/dbget-bin/www_bget?C03582	DB02709	https://www.drugbank.ca/drugs/DB02709	45713	http://www.ebi.ac.uk/chebi/searchId.do?chebiId=45713	Resveratrol treatment	LoVo cell line	Human	down-regulated	24244343	https://www.ncbi.nlm.nih.gov/pubmed/?term=24244343
MALAT1	NR_002819.3	http://www.ncbi.nlm.nih.gov/nuccore/NR_002819.3	NONHSAT022132.2	http://www.noncode.org/show_rna.php?id=NONHSAT022132&version=2&utd=1#	Prostate Cancer	176807	http://www.omim.org/entry/176807?search=Prostate%20Cancer&highlight=prostatic%20prostate%20cancerous%20cancer	Dihydrotestosterone (DHT)	D07456	http://www.genome.jp/dbget-bin/www_bget?drug:D07456	DB02901	https://www.drugbank.ca/drugs/DB02901	16330	http://www.ebi.ac.uk/chebi/searchId.do?chebiId=16330	DHT treatment	LNCaP cell line	Human	up-regulated	27556357	https://www.ncbi.nlm.nih.gov/pubmed/?term=27556357
MALAT1	NR_002819.3	http://www.ncbi.nlm.nih.gov/nuccore/NR_002819.3	NONHSAT022132.2	http://www.noncode.org/show_rna.php?id=NONHSAT022132&version=2&utd=1#	Rheumatoid Arthritis	180300	http://www.omim.org/entry/180300?search=Rheumatoid%20Arthritis&highlight=arthriti%20rheumatoid	Quercetin	C00389	http://www.kegg.jp/dbget-bin/www_bget?cpd:C00389	DB04216	https://www.drugbank.ca/drugs/DB04216	16243	http://www.ebi.ac.uk/chebi/searchId.do?chebiId=16243	Quercetin treatment	FLS cell line	Human	Quercetin promotes the apoptosis of fibroblast-like synoviocytes in rheumatoid arthritis by upregulating lncRNA MALAT1.	28026003	https://www.ncbi.nlm.nih.gov/pubmed/?term=28026003
MALAT1	NR_002819.3	http://www.ncbi.nlm.nih.gov/nuccore/NR_002819.3	NONHSAT022132.2	http://www.noncode.org/show_rna.php?id=NONHSAT022132&version=2&utd=1#	Cancer	N/A	N/A	Arsenic	C06269	http://www.genome.jp/dbget-bin/www_bget?cpd:C06269	N/A	N/A	27563	http://www.ebi.ac.uk/chebi/searchId.do?chebiId=CHEBI:27563	Arsenic exposure	workers in arsenic plants	Human	The decrease of △△Ct values is statistically significant for Linc p21, MEG3, PANDA in the two exposure groups, and HOTAIR and MALAT1 only in workers of A plant (P < 0.05).	26772154	https://www.ncbi.nlm.nih.gov/pubmed/?term=26772154
MALAT1	NR_002819.3	http://www.ncbi.nlm.nih.gov/nuccore/NR_002819.3	NONHSAT022132.2	http://www.noncode.org/show_rna.php?id=NONHSAT022132&version=2&utd=1#	Peripheral Vascular Diseases	N/A	N/A	Arsenic	C06269	http://www.genome.jp/dbget-bin/www_bget?cpd:C06269	N/A	N/A	27563	http://www.ebi.ac.uk/chebi/searchId.do?chebiId=CHEBI:27563	Arsenic exposure	workers in arsenic plants	Human	The decrease of △△Ct values is statistically significant for Linc p21, MEG3, PANDA in the two exposure groups, and HOTAIR and MALAT1 only in workers of A plant (P < 0.05).	26772154	https://www.ncbi.nlm.nih.gov/pubmed/?term=26772154
MALAT1	NR_002819.3	http://www.ncbi.nlm.nih.gov/nuccore/NR_002819.3	NONHSAT022132.2	http://www.noncode.org/show_rna.php?id=NONHSAT022132&version=2&utd=1#	Reproductive Txoicity	N/A	N/A	Arsenic	C06269	http://www.genome.jp/dbget-bin/www_bget?cpd:C06269	N/A	N/A	27563	http://www.ebi.ac.uk/chebi/searchId.do?chebiId=CHEBI:27563	Arsenic exposure	workers in arsenic plants	Human	The decrease of △△Ct values is statistically significant for Linc p21, MEG3, PANDA in the two exposure groups, and HOTAIR and MALAT1 only in workers of A plant (P < 0.05).	26772154	https://www.ncbi.nlm.nih.gov/pubmed/?term=26772154
MALAT1	NR_002819.3	http://www.ncbi.nlm.nih.gov/nuccore/NR_002819.3	NONHSAT022132.2	http://www.noncode.org/show_rna.php?id=NONHSAT022132&version=2&utd=1#	Skin Lesions	N/A	N/A	Arsenic	C06269	http://www.genome.jp/dbget-bin/www_bget?cpd:C06269	N/A	N/A	27563	http://www.ebi.ac.uk/chebi/searchId.do?chebiId=CHEBI:27563	Arsenic exposure	workers in arsenic plants	Human	The decrease of △△Ct values is statistically significant for Linc p21, MEG3, PANDA in the two exposure groups, and HOTAIR and MALAT1 only in workers of A plant (P < 0.05).	26772154	https://www.ncbi.nlm.nih.gov/pubmed/?term=26772154
MALAT1	NR_002819.3	http://www.ncbi.nlm.nih.gov/nuccore/NR_002819.3	NONHSAT022132.2	http://www.noncode.org/show_rna.php?id=NONHSAT022132&version=2&utd=1#	Lung Cancer	211980	http://www.omim.org/entry/211980?search=Lung%20Adenocarcinoma&highlight=lung%20pulmonary%20adenocarcinomatous%20adenocarcinoma%20pulmonic	Cigarette Smoke Eaxtract (CSE)	N/A	N/A	N/A	N/A	N/A	N/A	CSE exposure	HBE cell line	Human	Knockdown of MALAT1 reversed CSE-induced increases of EZH2 (enhancer of zeste homolog 2) and H3K27me3 levels.	21415832	https://www.ncbi.nlm.nih.gov/pubmed/?term=21415832
MALAT1	NR_002819.3	http://www.ncbi.nlm.nih.gov/nuccore/NR_002819.3	NONHSAT022132.2	http://www.noncode.org/show_rna.php?id=NONHSAT022132&version=2&utd=1#	Lung Cancer	211980	http://www.omim.org/entry/211980?search=Lung%20Adenocarcinoma&highlight=lung%20pulmonary%20adenocarcinomatous%20adenocarcinoma%20pulmonic	Cigarette Smoke Eaxtract (CSE)	N/A	N/A	N/A	N/A	N/A	N/A	CSE exposure	HBE cell line	Human	up-regulated	26415832	https://www.ncbi.nlm.nih.gov/pubmed/?term=26415832
MALAT1	NR_002819.3	http://www.ncbi.nlm.nih.gov/nuccore/NR_002819.3	NONHSAT022132.2	http://www.noncode.org/show_rna.php?id=NONHSAT022132&version=2&utd=1#	Osteosarcoma	211980	http://www.omim.org/entry/211980?search=Non-Small%20Cell%20Lung%20Cancer&highlight=non%20cancer%20nonsmall%20cell%20cancerous%20lung%20small%20pulmonary%20pulmonic	Estrogen	D04070	http://www.kegg.jp/dbget-bin/www_bget?dr:D04070	DB00286	https://www.drugbank.ca/drugs/DB00286	50114	http://www.ebi.ac.uk/chebi/searchId.do?chebiId=CHEBI:50114	Estrogen treatment	MG-63 cell line	Human	Compared to Mock and 1 nM, 10 and 100 nM E2 treatment decreased MALAT-1 RNA level in both MG-63-vector and ER.	25592968	https://www.ncbi.nlm.nih.gov/pubmed/?term=25592968
MALAT1	NR_002819.3	http://www.ncbi.nlm.nih.gov/nuccore/NR_002819.3	NONHSAT022132.2	http://www.noncode.org/show_rna.php?id=NONHSAT022132&version=2&utd=1#	Hepatocellular Carcinoma	114550	http://www.omim.org/entry/114550?search=HCC&highlight=hcc	hepatitis B virus X protein (HBx)	N/A	N/A	N/A	N/A	N/A	N/A	HBx transfected	LO2 and HepG2 cell lines	Human	expression of MALAT1 was strongly up-regulated in HCC tissues and was directly proportional to the expression of HBx.	28469957	https://www.ncbi.nlm.nih.gov/pubmed/?term=28469957
MALAT1	NR_002819.3	http://www.ncbi.nlm.nih.gov/nuccore/NR_002819.3	NONHSAT022132.2	http://www.noncode.org/show_rna.php?id=NONHSAT022132&version=2&utd=1#	Hindlimb Ischaemia	N/A	N/A	Hypoxia	N/A	N/A	N/A	N/A	N/A	N/A	Hypoxia treatment	Hindlimb ischemia C57BL6 mice	Mouse	up-regulated	27063004	https://www.ncbi.nlm.nih.gov/pubmed/?term=27063004
MALAT1	NR_002819.3	http://www.ncbi.nlm.nih.gov/nuccore/NR_002819.3	NONHSAT022132.2	http://www.noncode.org/show_rna.php?id=NONHSAT022132&version=2&utd=1#	Neuroblastoma	256700	http://www.omim.org/entry/256700?search=Neuroblastoma&highlight=neuroblastoma	Hypoxia	N/A	N/A	N/A	N/A	N/A	N/A	Hypoxia treatment	BE(2)-C and Kelly cell lines	Human	up-regulated	26848616	https://www.ncbi.nlm.nih.gov/pubmed/?term=26848616
MALAT1	NR_002819.3	http://www.ncbi.nlm.nih.gov/nuccore/NR_002819.3	NONHSAT022132.2	http://www.noncode.org/show_rna.php?id=NONHSAT022132&version=2&utd=1#	Vascular Growth	N/A	N/A	Hypoxia	N/A	N/A	N/A	N/A	N/A	N/A	Hypoxia treatment	human umbilical vein endothelial cells (HUVECs)	Human	up-regulated	24602777	https://www.ncbi.nlm.nih.gov/pubmed/?term=24602777
MALAT1	NR_002819.3	http://www.ncbi.nlm.nih.gov/nuccore/NR_002819.3	NONHSAT022132.2	http://www.noncode.org/show_rna.php?id=NONHSAT022132&version=2&utd=1#	Hepatic Steatosis	N/A	N/A	Insulin	N/A	N/A	N/A	N/A	5931	http://www.ebi.ac.uk/chebi/searchId.do?chebiId=CHEBI:5931	Insulin treatment	ob/ob mice	Mouse	Injection of si-MALAT1 prevented hepatic lipid accumulation and insulin resistance in ob/ob mice.	26935028	https://www.ncbi.nlm.nih.gov/pubmed/?term=26935028
MALAT1	NR_002819.3	http://www.ncbi.nlm.nih.gov/nuccore/NR_002819.3	NONHSAT022132.2	http://www.noncode.org/show_rna.php?id=NONHSAT022132&version=2&utd=1#	Inflammation	N/A	N/A	Lipopolysaccharide (LPS)	C00338	http://www.genome.jp/dbget-bin/www_bget?cpd:C00338	N/A	N/A	16412	http://www.ebi.ac.uk/chebi/searchId.do?chebiId=CHEBI:16412	LPS stimulation	THP-1 cell line	Human	up-regulated	27434861	https://www.ncbi.nlm.nih.gov/pubmed/?term=27434861
MALAT1	NR_002819.3	http://www.ncbi.nlm.nih.gov/nuccore/NR_002819.3	NONHSAT022132.2	http://www.noncode.org/show_rna.php?id=NONHSAT022132&version=2&utd=1#	Ischemic Stroke	601367	http://www.omim.org/entry/601367?search=Ischemic%20Stroke&highlight=stroke%20ischaemic%20ischaemia%20ischemia%20ischemic	oxygen and glucose depravation	N/A	N/A	N/A	N/A	N/A	N/A	16 h oxygen and glucose depravation	mouse brain microvascular endothelial cells (BMECs)	Mouse	Silencing of Malat1 by Malat1 GapmeR significantly increased OGD-induced cell death and Caspase 3 activity in BMECs.	28093478	https://www.ncbi.nlm.nih.gov/pubmed/?term=28093478
MALAT1	NR_002819.3	http://www.ncbi.nlm.nih.gov/nuccore/NR_002819.3	NONHSAT022132.2	http://www.noncode.org/show_rna.php?id=NONHSAT022132&version=2&utd=1#	Cerebral ischemia/reperfusion (I/R) injury	N/A	N/A	oxygen-glucose	N/A	N/A	N/A	N/A	N/A	N/A	oxygen-glucose deprivation and reoxygenation	ACBRI 376 cell line	Human	Following OGD-R, lentiviral overexpression of MALAT1 increased phosphatidylinositol 3-kinase (PI3K) activities and the activation of Akt phosphorylation, and decreased cell apoptosis and caspase 3 activities.	28413461	https://www.ncbi.nlm.nih.gov/pubmed/?term=28413461
MALAT1	NR_002819.3	http://www.ncbi.nlm.nih.gov/nuccore/NR_002819.3	NONHSAT022132.2	http://www.noncode.org/show_rna.php?id=NONHSAT022132&version=2&utd=1#	Breast Cancer	114480	http://www.omim.org/entry/114480?search=Breast%20Cancer&highlight=cancerous%20breast%20cancer	γ-ray irradiation	N/A	N/A	N/A	N/A	N/A	N/A	γ-ray irradiation treatment	MCF7 cell line	Human	down-regulated	22487937	https://www.ncbi.nlm.nih.gov/pubmed/?term=22487937
MALAT1	NR_002819.3	http://www.ncbi.nlm.nih.gov/nuccore/NR_002819.3	NONHSAT022132.2	http://www.noncode.org/show_rna.php?id=NONHSAT022132&version=2&utd=1#	Cervical Cancer	603956	http://www.omim.org/entry/603956?search=Cervical%20Cancer&highlight=cancerous%20cervical%20cancer	γ-ray irradiation	N/A	N/A	N/A	N/A	N/A	N/A	γ-ray irradiation treatment	HeLa cell line	Human	down-regulated	22487937	https://www.ncbi.nlm.nih.gov/pubmed/?term=22487937
MA-linc1	N/A	N/A	N/A	N/A	Lung Adenocarcinoma	211980	http://www.omim.org/entry/211980?search=Lung%20Adenocarcinoma&highlight=lung%20pulmonary%20adenocarcinomatous%20adenocarcinoma%20pulmonic	Paclitaxel	D00491	http://www.kegg.jp/dbget-bin/www_bget?D00491	DB01229	https://www.drugbank.ca/drugs/DB01229	45863	http://www.ebi.ac.uk/chebi/searchId.do?chebiId=45863	paclitaxel treatment	H1299 cell line	Human	Silencing of MA-linc1 sensitizes cancer cells to the anti-cancer chemotherapeutic drug Paclitaxel.	26337085	https://www.ncbi.nlm.nih.gov/pubmed/?term=26337085
MA-linc1	N/A	N/A	N/A	N/A	Osteosarcoma	211980	http://www.omim.org/entry/211980?search=Non-Small%20Cell%20Lung%20Cancer&highlight=non%20cancer%20nonsmall%20cell%20cancerous%20lung%20small%20pulmonary%20pulmonic	Paclitaxel	D00491	http://www.kegg.jp/dbget-bin/www_bget?D00491	DB01229	https://www.drugbank.ca/drugs/DB01229	45863	http://www.ebi.ac.uk/chebi/searchId.do?chebiId=45863	paclitaxel treatment	U2OS and SAOS-2 cell lines	Human	Silencing of MA-linc1 sensitizes cancer cells to the anti-cancer chemotherapeutic drug Paclitaxel.	26337085	https://www.ncbi.nlm.nih.gov/pubmed/?term=26337085
MEF2C-AS1	NR_104031.1	https://www.ncbi.nlm.nih.gov/nuccore/NR_104031.1	NONHSAT102690.2	http://www.noncode.org/show_rna.php?id=NONHSAT102690&version=2&utd=1#	Asthma	600807	http://www.omim.org/entry/600807?search=asthma&highlight=asthma	Dexamethasone	D00292	http://www.genome.jp/dbget-bin/www_bget?drug:D00292	DB01234	https://www.drugbank.ca/drugs/DB01234	41879	http://www.ebi.ac.uk/chebi/searchId.do?chebiId=41879	Dexamethasone + FCS treatment	ASM cells	Human	down-regulated	24886442	https://www.ncbi.nlm.nih.gov/pubmed/?term=24886442
MEF2C-AS1	NR_104031.1	https://www.ncbi.nlm.nih.gov/nuccore/NR_104031.1	NONHSAT102690.2	http://www.noncode.org/show_rna.php?id=NONHSAT102690&version=2&utd=1#	Asthma	600807	http://www.omim.org/entry/600807?search=asthma&highlight=asthma	Foetal Calf Serum (FCS)	N/A	N/A	N/A	N/A	N/A	N/A	FCS treatment	ASM cells	Human	down-regulated	24886442	https://www.ncbi.nlm.nih.gov/pubmed/?term=24886442
MEG3	NR_046473.1	https://www.ncbi.nlm.nih.gov/nuccore/NR_046473.1	NONHSAT039734.2	http://www.noncode.org/show_rna.php?id=NONHSAT039734&version=2&utd=1#	Pancreatic Neuroendocrine Tumors	N/A	N/A	Ascorbic Acid	D00018	http://www.genome.jp/dbget-bin/www_bget?drug:D00018	DB00126	https://www.drugbank.ca/drugs/DB00126	29073	http://www.ebi.ac.uk/chebi/searchId.do?chebiId=29073	Ascorbic Acid treatment	MIN6 cell line	Mouse	QRT-PCR analysis showed an increased expression of Meg3, with an increasing concentration of the DNA-demethylating agents	25565142	https://www.ncbi.nlm.nih.gov/pubmed/?term=25565142
MEG3	NR_046473.1	https://www.ncbi.nlm.nih.gov/nuccore/NR_046473.1	NONHSAT039734.2	http://www.noncode.org/show_rna.php?id=NONHSAT039734&version=2&utd=1#	Diabetes-related Microvascular Dysfunction	N/A	N/A	Streptozocin(STZ)	D05932	http://www.genome.jp/dbget-bin/www_bget?drug:D05932	DB00428	https://www.drugbank.ca/drugs/DB00428	9288	http://www.ebi.ac.uk/chebi/searchId.do?chebiId=9288	STZ treatment(70 mg/kg BW.)	C57BL/6J mice	Mouse	MEG3 expression level is significantly down-regulated in the retinas of STZ-induced diabetic mice.	26845358	https://www.ncbi.nlm.nih.gov/pubmed/?term=26845358
MEG3	NR_046473.1	https://www.ncbi.nlm.nih.gov/nuccore/NR_046473.1	NONHSAT039734.2	http://www.noncode.org/show_rna.php?id=NONHSAT039734&version=2&utd=1#	Lung Adenocarcinoma	211980	http://www.omim.org/entry/211980?search=Lung%20Adenocarcinoma&highlight=lung%20pulmonary%20adenocarcinomatous%20adenocarcinoma%20pulmonic	Cisplatin	C06911	http://www.kegg.jp/dbget-bin/www_bget?C06911	DB00515	https://www.drugbank.ca/drugs/DB00515	27899	http://www.ebi.ac.uk/chebi/searchId.do?chebiId=27899	cisplatin treatment	A549 and A549/DDP cell lines	Human	MEG3 expression was markedly decreased in cisplatin-resistant A549/DDP cells compared with parental A549 cells as shown by an lncRNA microarray.	25992654	https://www.ncbi.nlm.nih.gov/pubmed/?term=25992654
MEG3	NR_046473.1	https://www.ncbi.nlm.nih.gov/nuccore/NR_046473.1	NONHSAT039734.2	http://www.noncode.org/show_rna.php?id=NONHSAT039734&version=2&utd=1#	Lung Cancer	211980	http://www.omim.org/entry/211980?search=Lung%20Adenocarcinoma&highlight=lung%20pulmonary%20adenocarcinomatous%20adenocarcinoma%20pulmonic	Cisplatin	C06911	http://www.kegg.jp/dbget-bin/www_bget?C06911	DB00515	https://www.drugbank.ca/drugs/DB00515	27899	http://www.ebi.ac.uk/chebi/searchId.do?chebiId=27899	Cisplatin treatment	A549 cell line	Human	The relative expression levels of Meg3 were decreased in response to treatment with increasing concentrations of cisplatin.	26059239	https://www.ncbi.nlm.nih.gov/pubmed/?term=26059239
MEG3	NR_046473.1	https://www.ncbi.nlm.nih.gov/nuccore/NR_046473.1	NONHSAT039734.2	http://www.noncode.org/show_rna.php?id=NONHSAT039734&version=2&utd=1#	premature ovarian failure (POF)	311360	http://www.omim.org/entry/311360?search=premature%20ovarian%20failure%20%28POF%29&highlight=pof%20failure%20ovary%20ovarian%20premature	cyclophosphamide	C06933	http://www.kegg.jp/dbget-bin/www_bget?cpd:C06933	DB00531	https://www.drugbank.ca/drugs/DB00531	4027	http://www.ebi.ac.uk/chebi/searchId.do?chebiId=4027	cyclophosphamide treatment	ovarian granulosa cells (OGCs)	Mouse	Cyclophosphamide promotes the proliferation inhibition of mouse OGCs and premature ovarian failure by activating the lncRNA-Meg3-p53-p66Shc pathway.	27729272	https://www.ncbi.nlm.nih.gov/pubmed/?term=27729272
MEG3	NR_046473.1	https://www.ncbi.nlm.nih.gov/nuccore/NR_046473.1	NONHSAT039734.2	http://www.noncode.org/show_rna.php?id=NONHSAT039734&version=2&utd=1#	Chronic Myeloid Leukemia	608232	http://www.omim.org/entry/608232?search=Chronic%20Myeloid%20Leukemia&highlight=chronic%20myeloid%20leukemia%20leukaemia	Imatinib	D01441	http://www.genome.jp/dbget-bin/www_bget?drug:D01441	DB00619	https://www.drugbank.ca/drugs/DB00619	45783	http://www.ebi.ac.uk/chebi/searchId.do?chebiId=45783	Imatinib treatment	K562 cell line	Human	Overexpression of MEG3 in imatinib-resistant K562 cells markedly decreased cell proliferation, increased cell apoptosis, reversed imatinib resistance.	28190319	https://www.ncbi.nlm.nih.gov/pubmed/?term=28190319
MEG3	NR_046473.1	https://www.ncbi.nlm.nih.gov/nuccore/NR_046473.1	NONHSAT039734.2	http://www.noncode.org/show_rna.php?id=NONHSAT039734&version=2&utd=1#	Hepatoma	114550	http://www.omim.org/entry/114550?search=HCC&highlight=hcc	Adenosine	D00045	http://www.genome.jp/dbget-bin/www_bget?drug:D00045	DB00640	https://www.drugbank.ca/drugs/DB00640	16335	http://www.ebi.ac.uk/chebi/searchId.do?chebiId=16335	Adenosine treatment	HepG2 cell line	Human	Both adenosine and 5-Aza-CdR increased MEG3 expression.	26647875	https://www.ncbi.nlm.nih.gov/pubmed/?term=26647875
MEG3	NR_046473.1	https://www.ncbi.nlm.nih.gov/nuccore/NR_046473.1	NONHSAT039734.2	http://www.noncode.org/show_rna.php?id=NONHSAT039734&version=2&utd=1#	Glioma	137800	http://www.omim.org/entry/137800?search=Glioblastoma&highlight=glioblastoma	Doxorubicin	C01661	http://www.kegg.jp/dbget-bin/www_bget?C01661	DB00997	https://www.drugbank.ca/drugs/DB00997	28748	http://www.ebi.ac.uk/chebi/searchId.do?chebiId=28748	Doxorubicin treatment	U251 and U87 cell lines	Human	up-regulated	25645334	https://www.ncbi.nlm.nih.gov/pubmed/?term=25645334
MEG3	NR_046473.1	https://www.ncbi.nlm.nih.gov/nuccore/NR_046473.1	NONHSAT039734.2	http://www.noncode.org/show_rna.php?id=NONHSAT039734&version=2&utd=1#	Pancreatic Cancer	260350	http://www.omim.org/entry/260350?search=Pancreatic%20Cancer&highlight=pancreatic%20cancerous%20cancer%20pancreas	Fenofibrate	D00565	http://www.genome.jp/dbget-bin/www_bget?drug:D00565	DB01039	https://www.drugbank.ca/drugs/DB01039	5001	http://www.ebi.ac.uk/chebi/searchId.do?chebiId=CHEBI:5001	Fenofibrate treatment	PANC-1 and SW1990 cell lines	Human	MEG3 expression increased to an almost 3-fold after fenofibrate incubation compared with control group using quantitative real-time. PCR	26850851	https://www.ncbi.nlm.nih.gov/pubmed/?term=26850851
MEG3	NR_046473.1	https://www.ncbi.nlm.nih.gov/nuccore/NR_046473.1	NONHSAT039734.2	http://www.noncode.org/show_rna.php?id=NONHSAT039734&version=2&utd=1#	Gastric Cancer	613659	http://www.omim.org/entry/613659?search=Gastric%20Cancer&highlight=gastric%20cancerous%20cancer	5-Aza-2-deoxycytidine (5-Aza-dc)	D03665	http://www.genome.jp/dbget-bin/www_bget?drug:D03665	DB01262	https://www.drugbank.ca/drugs/DB01262	50131	http://www.ebi.ac.uk/chebi/searchId.do?chebiId=50131	5-Aza-dc treatment	AGS and MGC803 cell lines	Human	MEG3 expression was significantly increased by 5.51- or 5.86-fold in 5-aza-CdR-treated cells compared with control.	24006224	https://www.ncbi.nlm.nih.gov/pubmed/?term=24006224
MEG3	NR_046473.1	https://www.ncbi.nlm.nih.gov/nuccore/NR_046473.1	NONHSAT039734.2	http://www.noncode.org/show_rna.php?id=NONHSAT039734&version=2&utd=1#	Hepatocellular Carcinoma	114550	http://www.omim.org/entry/114550?search=HCC&highlight=hcc	5-Aza-2-deoxycytidine (5-Aza-dc)	D03665	http://www.genome.jp/dbget-bin/www_bget?drug:D03665	DB01262	https://www.drugbank.ca/drugs/DB01262	50131	http://www.ebi.ac.uk/chebi/searchId.do?chebiId=50131	5-Aza-dc treatment	Huh-7 and HepG2 cell lines	Human	MEG3 expression was robustly increased by incubation with 5-Aza-dc 10 μM for 5 days in both Huh-7 and in HepG2 cells.	51625215	https://www.ncbi.nlm.nih.gov/pubmed/?term=51625215
MEG3	NR_046473.1	https://www.ncbi.nlm.nih.gov/nuccore/NR_046473.1	NONHSAT039734.2	http://www.noncode.org/show_rna.php?id=NONHSAT039734&version=2&utd=1#	Hepatoma	114550	http://www.omim.org/entry/114550?search=HCC&highlight=hcc	5-Aza-2-deoxycytidine (5-Aza-dc)	D03665	http://www.genome.jp/dbget-bin/www_bget?drug:D03665	DB01262	https://www.drugbank.ca/drugs/DB01262	50131	http://www.ebi.ac.uk/chebi/searchId.do?chebiId=50131	5-Aza-dc treatment	HepG2 cell line	Human	Both adenosine and 5-Aza-CdR increased MEG3 expression.	26647875	https://www.ncbi.nlm.nih.gov/pubmed/?term=26647875
MEG3	NR_046473.1	https://www.ncbi.nlm.nih.gov/nuccore/NR_046473.1	NONHSAT039734.2	http://www.noncode.org/show_rna.php?id=NONHSAT039734&version=2&utd=1#	Liver Fibrosis	N/A	N/A	5-Aza-2-deoxycytidine (5-Aza-dc)	D03665	http://www.genome.jp/dbget-bin/www_bget?drug:D03665	DB01262	https://www.drugbank.ca/drugs/DB01262	50131	http://www.ebi.ac.uk/chebi/searchId.do?chebiId=50131	5-Aza-dc treatment	LX-2 cell lines	Human	Stimulation with 5-azadC (1 μM) significantly abolished TGF-β1-induced aberrant hypermethylation of the MEG3 and MEG3 expression was robustly increased in TGF-β1-treated LX-2 cells.	25201080	https://www.ncbi.nlm.nih.gov/pubmed/?term=25201080
MEG3	NR_046473.1	https://www.ncbi.nlm.nih.gov/nuccore/NR_046473.1	NONHSAT039734.2	http://www.noncode.org/show_rna.php?id=NONHSAT039734&version=2&utd=1#	Pancreatic Neuroendocrine Tumors	N/A	N/A	5-Aza-2-deoxycytidine (5-Aza-dc)	D03665	http://www.genome.jp/dbget-bin/www_bget?drug:D03665	DB01262	https://www.drugbank.ca/drugs/DB01262	50131	http://www.ebi.ac.uk/chebi/searchId.do?chebiId=50131	5-Aza-dc treatment	MIN6 cell line	Mouse	QRT-PCR analysis showed an increased expression of Meg3, with an increasing concentration of the DNA-demethylating agents.	25565142	https://www.ncbi.nlm.nih.gov/pubmed/?term=25565142
MEG3	NR_046473.1	https://www.ncbi.nlm.nih.gov/nuccore/NR_046473.1	NONHSAT039734.2	http://www.noncode.org/show_rna.php?id=NONHSAT039734&version=2&utd=1#	Retinoblastoma	180200	http://www.omim.org/entry/180200?search=Retinoblastoma&highlight=retinoblastoma	5-Aza-2-deoxycytidine (5-Aza-dc)	D03665	http://www.genome.jp/dbget-bin/www_bget?drug:D03665	DB01262	https://www.drugbank.ca/drugs/DB01262	50131	http://www.ebi.ac.uk/chebi/searchId.do?chebiId=50131	5-Aza-dc treatment	Weri-Rb1 and Y79 cell lines	Human	MEG3 expression levels were not only significantly increased but also positively correlated with the concentrations of 5-aza-CdR in 5-aza-CdR-treated cells compared with controls.	26662307	https://www.ncbi.nlm.nih.gov/pubmed/?term=26662307
MEG3	NR_046473.1	https://www.ncbi.nlm.nih.gov/nuccore/NR_046473.1	NONHSAT039734.2	http://www.noncode.org/show_rna.php?id=NONHSAT039734&version=2&utd=1#	Glioma	137800	http://www.omim.org/entry/137800?search=Glioblastoma&highlight=glioblastoma	Resveratrol	C03582	http://www.kegg.jp/dbget-bin/www_bget?C03582	DB02709	https://www.drugbank.ca/drugs/DB02709	45713	http://www.ebi.ac.uk/chebi/searchId.do?chebiId=45713	Resveratrol treatment	U251 and U87 cell lines	Human	up-regulated	25645334	https://www.ncbi.nlm.nih.gov/pubmed/?term=25645334
MEG3	NR_046473.1	https://www.ncbi.nlm.nih.gov/nuccore/NR_046473.1	NONHSAT039734.2	http://www.noncode.org/show_rna.php?id=NONHSAT039734&version=2&utd=1#	Lung Cancer	211980	http://www.omim.org/entry/211980?search=Lung%20Adenocarcinoma&highlight=lung%20pulmonary%20adenocarcinomatous%20adenocarcinoma%20pulmonic	Platinum	N/A	N/A	DB12257	https://www.drugbank.ca/drugs/DB12257	33364	http://www.ebi.ac.uk/chebi/searchId.do?chebiId=CHEBI:33364	Platinum treatment	Chinese patients with lung cancer	Human	ANRIL and MEG3 genetic polymorphisms are associated with severe platinum toxicity.	28260796	https://www.ncbi.nlm.nih.gov/pubmed/?term=28260796
MEG3	NR_046473.1	https://www.ncbi.nlm.nih.gov/nuccore/NR_046473.1	NONHSAT039734.2	http://www.noncode.org/show_rna.php?id=NONHSAT039734&version=2&utd=1#	Cancer	N/A	N/A	Arsenic	C06269	http://www.genome.jp/dbget-bin/www_bget?cpd:C06269	N/A	N/A	27563	http://www.ebi.ac.uk/chebi/searchId.do?chebiId=CHEBI:27563	Arsenic exposure	workers in arsenic plants	Human	The decrease of △△Ct values is statistically significant for Linc p21, MEG3, PANDA in the two exposure groups, and HOTAIR and MALAT1 only in workers of A plant (P < 0.05).	26772154	https://www.ncbi.nlm.nih.gov/pubmed/?term=26772154
MEG3	NR_046473.1	https://www.ncbi.nlm.nih.gov/nuccore/NR_046473.1	NONHSAT039734.2	http://www.noncode.org/show_rna.php?id=NONHSAT039734&version=2&utd=1#	Peripheral Vascular Diseases	N/A	N/A	Arsenic	C06269	http://www.genome.jp/dbget-bin/www_bget?cpd:C06269	N/A	N/A	27563	http://www.ebi.ac.uk/chebi/searchId.do?chebiId=CHEBI:27563	Arsenic exposure	workers in arsenic plants	Human	The decrease of △△Ct values is statistically significant for Linc p21, MEG3, PANDA in the two exposure groups, and HOTAIR and MALAT1 only in workers of A plant (P < 0.05).	26772154	https://www.ncbi.nlm.nih.gov/pubmed/?term=26772154
MEG3	NR_046473.1	https://www.ncbi.nlm.nih.gov/nuccore/NR_046473.1	NONHSAT039734.2	http://www.noncode.org/show_rna.php?id=NONHSAT039734&version=2&utd=1#	Reproductive Txoicity	N/A	N/A	Arsenic	C06269	http://www.genome.jp/dbget-bin/www_bget?cpd:C06269	N/A	N/A	27563	http://www.ebi.ac.uk/chebi/searchId.do?chebiId=CHEBI:27563	Arsenic exposure	workers in arsenic plants	Human	The decrease of △△Ct values is statistically significant for Linc p21, MEG3, PANDA in the two exposure groups, and HOTAIR and MALAT1 only in workers of A plant (P < 0.05).	26772154	https://www.ncbi.nlm.nih.gov/pubmed/?term=26772154
MEG3	NR_046473.1	https://www.ncbi.nlm.nih.gov/nuccore/NR_046473.1	NONHSAT039734.2	http://www.noncode.org/show_rna.php?id=NONHSAT039734&version=2&utd=1#	Skin Lesions	N/A	N/A	Arsenic	C06269	http://www.genome.jp/dbget-bin/www_bget?cpd:C06269	N/A	N/A	27563	http://www.ebi.ac.uk/chebi/searchId.do?chebiId=CHEBI:27563	Arsenic exposure	workers in arsenic plants	Human	The decrease of △△Ct values is statistically significant for Linc p21, MEG3, PANDA in the two exposure groups, and HOTAIR and MALAT1 only in workers of A plant (P < 0.05).	26772154	https://www.ncbi.nlm.nih.gov/pubmed/?term=26772154
MEG3	NR_046473.1	https://www.ncbi.nlm.nih.gov/nuccore/NR_046473.1	NONHSAT039734.2	http://www.noncode.org/show_rna.php?id=NONHSAT039734&version=2&utd=1#	Hepatocellular Carcinoma	114550	http://www.omim.org/entry/114550?search=HCC&highlight=hcc	Dendrosomal Curcumin (DNC)	N/A	N/A	N/A	N/A	N/A	N/A	DNS treatment	HepG2 and HuH-7 cell lines	Human	up-regulated	26321746	https://www.ncbi.nlm.nih.gov/pubmed/?term=26321746
MEG3	NR_046473.1	https://www.ncbi.nlm.nih.gov/nuccore/NR_046473.1	NONHSAT039734.2	http://www.noncode.org/show_rna.php?id=NONHSAT039734&version=2&utd=1#	Vascular Growth	N/A	N/A	Hypoxia	N/A	N/A	N/A	N/A	N/A	N/A	Hypoxia treatment	human umbilical vein endothelial cells (HUVECs)	Human	up-regulated	24602777	https://www.ncbi.nlm.nih.gov/pubmed/?term=24602777
MEG3	NR_046473.1	https://www.ncbi.nlm.nih.gov/nuccore/NR_046473.1	NONHSAT039734.2	http://www.noncode.org/show_rna.php?id=NONHSAT039734&version=2&utd=1#	Diabetes	N/A	N/A	Insulin	N/A	N/A	N/A	N/A	5931	http://www.ebi.ac.uk/chebi/searchId.do?chebiId=CHEBI:5931	Insulin treatment	High-fat diet mice, ob/ob mice and mice primary hepatocytes	Mouse	MEG3 overexpression significantly increased FoxO1, G6pc, Pepck mRNA expressions and hepatic gluconeogenesis and suppressed insulin-stimulated glycogen synthesis in primary hepatocytes.	26603935	https://www.ncbi.nlm.nih.gov/pubmed/?term=26603935
MEG3	NR_046473.1	https://www.ncbi.nlm.nih.gov/nuccore/NR_046473.1	NONHSAT039734.2	http://www.noncode.org/show_rna.php?id=NONHSAT039734&version=2&utd=1#	Cancer	N/A	N/A	Low-dose ionizing radiation (LDIR)	N/A	N/A	N/A	N/A	N/A	N/A	LDIR exposure (10 Gy)	EpiDermFT human skin model	Human	Several significantly differentially expressed genes were identified between control and LDIR groups.	25920611	https://www.ncbi.nlm.nih.gov/pubmed/?term=25920611
MEG3	NR_046473.1	https://www.ncbi.nlm.nih.gov/nuccore/NR_046473.1	NONHSAT039734.2	http://www.noncode.org/show_rna.php?id=NONHSAT039734&version=2&utd=1#	Liver Fibrosis	N/A	N/A	Transforming Growth Factor (TGF)-β	N/A	N/A	N/A	N/A	N/A	N/A	TGF-β treatment	LX-2 cell lines	Human	Stimulation with 5-azadC (1 μM) significantly abolished TGF-β1-induced aberrant hypermethylation of the MEG3 and MEG3 expression was robustly increased in TGF-β1-treated LX-2 cells.	25201080	https://www.ncbi.nlm.nih.gov/pubmed/?term=25201080
MEG3	NR_046473.1	https://www.ncbi.nlm.nih.gov/nuccore/NR_046473.1	NONHSAT039734.2	http://www.noncode.org/show_rna.php?id=NONHSAT039734&version=2&utd=1#	Breast Cancer	114480	http://www.omim.org/entry/114480?search=Breast%20Cancer&highlight=cancerous%20breast%20cancer	γ-ray irradiation	N/A	N/A	N/A	N/A	N/A	N/A	γ-ray irradiation treatment	MCF7 cell line	Human	up-regulated	22487937	https://www.ncbi.nlm.nih.gov/pubmed/?term=22487937
MEG3	NR_046473.1	https://www.ncbi.nlm.nih.gov/nuccore/NR_046473.1	NONHSAT039734.2	http://www.noncode.org/show_rna.php?id=NONHSAT039734&version=2&utd=1#	Cervical Cancer	603956	http://www.omim.org/entry/603956?search=Cervical%20Cancer&highlight=cancerous%20cervical%20cancer	γ-ray irradiation	N/A	N/A	N/A	N/A	N/A	N/A	γ-ray irradiation treatment	HeLa cell line	Human	up-regulated	22487937	https://www.ncbi.nlm.nih.gov/pubmed/?term=22487937
MEG9	NR_132275.1	https://www.ncbi.nlm.nih.gov/nuccore/NR_132275.1	NONHSAT039999.2	http://www.noncode.org/show_rna.php?id=NONHSAT039999&version=2&utd=1#	Hindlimb Ischaemia	N/A	N/A	Hypoxia	N/A	N/A	N/A	N/A	N/A	N/A	Hypoxia treatment	Hindlimb ischemia C57BL6 mice	Mouse	up-regulated	27063004	https://www.ncbi.nlm.nih.gov/pubmed/?term=27063004
MIAT	NR_003491.2	https://www.ncbi.nlm.nih.gov/nuccore/NR_003491.2	NONHSAT084508.2	http://www.noncode.org/show_rna.php?id=NONHSAT084508&version=2&utd=1#	Renal Tubular Epithelial Injury	N/A	N/A	High Glucose	C00293	http://www.genome.jp/dbget-bin/www_bget?cpd:C00293	N/A	N/A	17234	http://www.ebi.ac.uk/chebi/searchId.do?chebiId=CHEBI:17234	High Glucose exposure	Adult Wister rats	Rat	Consistent with diabetic rat, exposed to high glucose, HK-2 cells expressed lower level of MIAT	26551455	https://www.ncbi.nlm.nih.gov/pubmed/?term=26551455
MIAT	NR_003491.2	https://www.ncbi.nlm.nih.gov/nuccore/NR_003491.2	NONHSAT084508.2	http://www.noncode.org/show_rna.php?id=NONHSAT084508&version=2&utd=1#	Renal Tubular Epithelial Injury	N/A	N/A	High Glucose	C00293	http://www.genome.jp/dbget-bin/www_bget?cpd:C00293	N/A	N/A	17234	http://www.ebi.ac.uk/chebi/searchId.do?chebiId=CHEBI:17234	High Glucose exposure	HK-2 cell line	Human	Consistent with diabetic rat, exposed to high glucose, HK-2 cells expressed lower level of MIAT	26551455	https://www.ncbi.nlm.nih.gov/pubmed/?term=26551455
MIR155HG	NR_001458.3	https://www.ncbi.nlm.nih.gov/nuccore/NR_001458.3	N/A	N/A	Glioma	137800	http://www.omim.org/entry/137800?search=Glioblastoma&highlight=glioblastoma	Doxorubicin	C01661	http://www.kegg.jp/dbget-bin/www_bget?C01661	DB00997	https://www.drugbank.ca/drugs/DB00997	28748	http://www.ebi.ac.uk/chebi/searchId.do?chebiId=28748	Doxorubicin treatment	U251 and U87 cell lines	Human	down-regulated	25645334	https://www.ncbi.nlm.nih.gov/pubmed/?term=25645334
MIR155HG	NR_001458.3	https://www.ncbi.nlm.nih.gov/nuccore/NR_001458.3	N/A	N/A	Glioma	137800	http://www.omim.org/entry/137800?search=Glioblastoma&highlight=glioblastoma	Resveratrol	C03582	http://www.kegg.jp/dbget-bin/www_bget?C03582	DB02709	https://www.drugbank.ca/drugs/DB02709	45713	http://www.ebi.ac.uk/chebi/searchId.do?chebiId=45713	Resveratrol treatment	U251 and U87 cell lines	Human	up-regulated	25645334	https://www.ncbi.nlm.nih.gov/pubmed/?term=25645334
MIR17HG	NR_027350.1	https://www.ncbi.nlm.nih.gov/nuccore/NR_027350.1	NONHSAT034665.2	http://www.noncode.org/show_rna.php?id=NONHSAT034665&version=2&utd=1#	Prostate Cancer	176807	http://www.omim.org/entry/176807?search=Prostate%20Cancer&highlight=prostatic%20prostate%20cancerous%20cancer	Dihydrotestosterone (DHT)	D07456	http://www.genome.jp/dbget-bin/www_bget?drug:D07456	DB02901	https://www.drugbank.ca/drugs/DB02901	16330	http://www.ebi.ac.uk/chebi/searchId.do?chebiId=16330	DHT treatment	LNCaP cell line	Human	down-regulated	27556357	https://www.ncbi.nlm.nih.gov/pubmed/?term=27556357
MIR17HG	NR_027350.1	https://www.ncbi.nlm.nih.gov/nuccore/NR_027350.1	NONHSAT034665.2	http://www.noncode.org/show_rna.php?id=NONHSAT034665&version=2&utd=1#	Osteoarthritis	140600	http://www.omim.org/entry/140600?search=Osteoarthritis&highlight=osteoarthriti	Interleukin-1β (IL-1β)	N/A	N/A	N/A	N/A	N/A	N/A	Interleukin-1β (IL-1β) stimulation	patients with hip OA, knee OA and fracture of the neck of the femur without OA.	Human	up-regulated	27023358	https://www.ncbi.nlm.nih.gov/pubmed/?term=27023358
MIR2052HG	NR_033830.1	https://www.ncbi.nlm.nih.gov/nuccore/NR_033830.1	N/A	N/A	Breast Cancer	114480	http://www.omim.org/entry/114480?search=Breast%20Cancer&highlight=cancerous%20breast%20cancer	exemestane	C08162	http://www.kegg.jp/dbget-bin/www_bget?cpd:C08162	DB00990	https://www.drugbank.ca/drugs/DB00990	4953	http://www.ebi.ac.uk/chebi/searchId.do?chebiId=4953	exemestane treatment	MA.27 trial	Human	MIR2052HS as a functionally polymorphic gene that affects risks of breast cancer recurrence in women treated with AI.	27758888	https://www.ncbi.nlm.nih.gov/pubmed/?term=27758888
MIR2052HG	NR_033830.1	https://www.ncbi.nlm.nih.gov/nuccore/NR_033830.1	N/A	N/A	Breast Cancer	114480	http://www.omim.org/entry/114480?search=Breast%20Cancer&highlight=cancerous%20breast%20cancer	anastrozole	C08159	http://www.kegg.jp/dbget-bin/www_bget?cpd:C08159	DB01217	https://www.drugbank.ca/drugs/DB01217	2704	http://www.ebi.ac.uk/chebi/searchId.do?chebiId=2704	anastrozole treatment	MA.27 trial	Human	MIR2052HS as a functionally polymorphic gene that affects risks of breast cancer recurrence in women treated with AI.	27758888	https://www.ncbi.nlm.nih.gov/pubmed/?term=27758888
MIR22HG	NR_028502.1	https://www.ncbi.nlm.nih.gov/nuccore/NR_028502.1	NONHSAT144855.2	http://www.noncode.org/show_rna.php?id=NONHSAT144855&version=2&utd=1#	Cervical Cancer	603956	http://www.omim.org/entry/603956?search=Cervical%20Cancer&highlight=cancerous%20cervical%20cancer	Cisplatin	C06911	http://www.kegg.jp/dbget-bin/www_bget?C06911	DB00515	https://www.drugbank.ca/drugs/DB00515	27899	http://www.ebi.ac.uk/chebi/searchId.do?chebiId=27899	cisplatin treatment	HeLa Tet-off (TO) cell	Human	up-regulated	24036268	https://www.ncbi.nlm.nih.gov/pubmed/?term=24036268
MIR22HG	NR_028502.1	https://www.ncbi.nlm.nih.gov/nuccore/NR_028502.1	NONHSAT144855.2	http://www.noncode.org/show_rna.php?id=NONHSAT144855&version=2&utd=1#	Cervical Cancer	603956	http://www.omim.org/entry/603956?search=Cervical%20Cancer&highlight=cancerous%20cervical%20cancer	Cycloheximide	D03625	http://www.genome.jp/dbget-bin/www_bget?drug:D03625	N/A	N/A	27641	http://www.ebi.ac.uk/chebi/searchId.do?chebiId=CHEBI:27641	Cycloheximide treatment	HeLa Tet-off (TO) cell	Human	up-regulated	24036268	https://www.ncbi.nlm.nih.gov/pubmed/?term=24036268
MIR22HG	NR_028502.1	https://www.ncbi.nlm.nih.gov/nuccore/NR_028502.1	NONHSAT144855.2	http://www.noncode.org/show_rna.php?id=NONHSAT144855&version=2&utd=1#	Hindlimb Ischaemia	N/A	N/A	Hypoxia	N/A	N/A	N/A	N/A	N/A	N/A	Hypoxia treatment	Hindlimb ischemia C57BL6 mice	Mouse	up-regulated	27063004	https://www.ncbi.nlm.nih.gov/pubmed/?term=27063004
MIR22HG	NR_028502.1	https://www.ncbi.nlm.nih.gov/nuccore/NR_028502.1	NONHSAT144855.2	http://www.noncode.org/show_rna.php?id=NONHSAT144855&version=2&utd=1#	Cancer	N/A	N/A	Low-dose ionizing radiation (LDIR)	N/A	N/A	N/A	N/A	N/A	N/A	LDIR exposure (10 Gy)	EpiDermFT human skin model	Human	Several significantly differentially expressed genes were identified between control and LDIR groups.	25920611	https://www.ncbi.nlm.nih.gov/pubmed/?term=25920611
MIR7-3HG	NR_027148.1	https://www.ncbi.nlm.nih.gov/nuccore/NR_027148.1	NONHSAT060641.2	http://www.noncode.org/show_rna.php?id=NONHSAT060641&version=2&utd=1#	Cancer	N/A	N/A	Low-dose ionizing radiation (LDIR)	N/A	N/A	N/A	N/A	N/A	N/A	LDIR exposure (10 Gy)	EpiDermFT human skin model	Human	Several significantly differentially expressed genes were identified between control and LDIR groups.	25920611	https://www.ncbi.nlm.nih.gov/pubmed/?term=25920611
MRAK018459	N/A	N/A	N/A	N/A	Lung Fibrosis	178500	http://www.omim.org/entry/178500?search=Lung%20Fibrosis&highlight=pulmonary%20lung%20fibrosi%20pulmonic	Bleomycin	C06854	http://www.genome.jp/dbget-bin/www_bget?cpd:C06854	DB00290	https://www.drugbank.ca/drugs/DB00290	22907	http://www.ebi.ac.uk/chebi/searchId.do?chebiId=22907	Bleomycin treatment (5 mg/kg)	Sprague Dawley (SD) rats	Mouse	down-regulated	23732278	https://www.ncbi.nlm.nih.gov/pubmed/?term=23732278
MRAK029230	N/A	N/A	N/A	N/A	Lung Fibrosis	178500	http://www.omim.org/entry/178500?search=Lung%20Fibrosis&highlight=pulmonary%20lung%20fibrosi%20pulmonic	Bleomycin	C06854	http://www.genome.jp/dbget-bin/www_bget?cpd:C06854	DB00290	https://www.drugbank.ca/drugs/DB00290	22907	http://www.ebi.ac.uk/chebi/searchId.do?chebiId=22907	Bleomycin treatment (5 mg/kg)	Sprague Dawley (SD) rats	Mouse	up-regulated	23732278	https://www.ncbi.nlm.nih.gov/pubmed/?term=23732278
MRAK031681	N/A	N/A	N/A	N/A	Lung Fibrosis	178500	http://www.omim.org/entry/178500?search=Lung%20Fibrosis&highlight=pulmonary%20lung%20fibrosi%20pulmonic	Bleomycin	C06854	http://www.genome.jp/dbget-bin/www_bget?cpd:C06854	DB00290	https://www.drugbank.ca/drugs/DB00290	22907	http://www.ebi.ac.uk/chebi/searchId.do?chebiId=22907	Bleomycin treatment (5 mg/kg)	Sprague Dawley (SD) rats	Mouse	down-regulated	23732278	https://www.ncbi.nlm.nih.gov/pubmed/?term=23732278
MRAK033233	N/A	N/A	N/A	N/A	Lung Fibrosis	178500	http://www.omim.org/entry/178500?search=Lung%20Fibrosis&highlight=pulmonary%20lung%20fibrosi%20pulmonic	Bleomycin	C06854	http://www.genome.jp/dbget-bin/www_bget?cpd:C06854	DB00290	https://www.drugbank.ca/drugs/DB00290	22907	http://www.ebi.ac.uk/chebi/searchId.do?chebiId=22907	Bleomycin treatment (5 mg/kg)	Sprague Dawley (SD) rats	Mouse	down-regulated	23732278	https://www.ncbi.nlm.nih.gov/pubmed/?term=23732278
MRAK036098	N/A	N/A	N/A	N/A	Lung Fibrosis	178500	http://www.omim.org/entry/178500?search=Lung%20Fibrosis&highlight=pulmonary%20lung%20fibrosi%20pulmonic	Bleomycin	C06854	http://www.genome.jp/dbget-bin/www_bget?cpd:C06854	DB00290	https://www.drugbank.ca/drugs/DB00290	22907	http://www.ebi.ac.uk/chebi/searchId.do?chebiId=22907	Bleomycin treatment (5 mg/kg)	Sprague Dawley (SD) rats	Mouse	down-regulated	23732278	https://www.ncbi.nlm.nih.gov/pubmed/?term=23732278
MRAK040987	N/A	N/A	N/A	N/A	Lung Fibrosis	178500	http://www.omim.org/entry/178500?search=Lung%20Fibrosis&highlight=pulmonary%20lung%20fibrosi%20pulmonic	Bleomycin	C06854	http://www.genome.jp/dbget-bin/www_bget?cpd:C06854	DB00290	https://www.drugbank.ca/drugs/DB00290	22907	http://www.ebi.ac.uk/chebi/searchId.do?chebiId=22907	Bleomycin treatment (5 mg/kg)	Sprague Dawley (SD) rats	Mouse	down-regulated	23732278	https://www.ncbi.nlm.nih.gov/pubmed/?term=23732278
MRAK042040	N/A	N/A	N/A	N/A	Lung Fibrosis	178500	http://www.omim.org/entry/178500?search=Lung%20Fibrosis&highlight=pulmonary%20lung%20fibrosi%20pulmonic	Bleomycin	C06854	http://www.genome.jp/dbget-bin/www_bget?cpd:C06854	DB00290	https://www.drugbank.ca/drugs/DB00290	22907	http://www.ebi.ac.uk/chebi/searchId.do?chebiId=22907	Bleomycin treatment (5 mg/kg)	Sprague Dawley (SD) rats	Mouse	down-regulated	23732278	https://www.ncbi.nlm.nih.gov/pubmed/?term=23732278
MRAK042427	N/A	N/A	N/A	N/A	Lung Fibrosis	178500	http://www.omim.org/entry/178500?search=Lung%20Fibrosis&highlight=pulmonary%20lung%20fibrosi%20pulmonic	Bleomycin	C06854	http://www.genome.jp/dbget-bin/www_bget?cpd:C06854	DB00290	https://www.drugbank.ca/drugs/DB00290	22907	http://www.ebi.ac.uk/chebi/searchId.do?chebiId=22907	Bleomycin treatment (5 mg/kg)	Sprague Dawley (SD) rats	Mouse	down-regulated	23732278	https://www.ncbi.nlm.nih.gov/pubmed/?term=23732278
MRAK045258	N/A	N/A	N/A	N/A	Lung Fibrosis	178500	http://www.omim.org/entry/178500?search=Lung%20Fibrosis&highlight=pulmonary%20lung%20fibrosi%20pulmonic	Bleomycin	C06854	http://www.genome.jp/dbget-bin/www_bget?cpd:C06854	DB00290	https://www.drugbank.ca/drugs/DB00290	22907	http://www.ebi.ac.uk/chebi/searchId.do?chebiId=22907	Bleomycin treatment (5 mg/kg)	Sprague Dawley (SD) rats	Mouse	up-regulated	23732278	https://www.ncbi.nlm.nih.gov/pubmed/?term=23732278
MRAK052686	N/A	N/A	N/A	N/A	Nonalcoholic Fatty Liver Disease	613282	http://www.omim.org/entry/613282?search=Nonalcoholic%20Fatty%20Liver%20Disease&highlight=nonalcoholic%20liver%20disease%20fat%20fatty	Bererine (BBR)	C00757	http://www.kegg.jp/dbget-bin/www_bget?C00757	DB04115	https://www.drugbank.ca/drugs/DB04115	16118	http://www.ebi.ac.uk/chebi/searchId.do?chebiId=16118	BBR treatment	healthy male Sprague-Dawley rats	Mouse	MRAK052686 was co-expressed with several other NAFLD-related genes, including the fatty acid binding protein Fabp7 and Gcs1, which are involved in ER protein processing.	25623289	https://www.ncbi.nlm.nih.gov/pubmed/?term=25623289
MRAK053938	N/A	N/A	N/A	N/A	Lung Fibrosis	178500	http://www.omim.org/entry/178500?search=Lung%20Fibrosis&highlight=pulmonary%20lung%20fibrosi%20pulmonic	Bleomycin	C06854	http://www.genome.jp/dbget-bin/www_bget?cpd:C06854	DB00290	https://www.drugbank.ca/drugs/DB00290	22907	http://www.ebi.ac.uk/chebi/searchId.do?chebiId=22907	Bleomycin treatment (5 mg/kg)	Sprague Dawley (SD) rats	Mouse	up-regulated	23732278	https://www.ncbi.nlm.nih.gov/pubmed/?term=23732278
MRAK080342	N/A	N/A	N/A	N/A	Lung Fibrosis	178500	http://www.omim.org/entry/178500?search=Lung%20Fibrosis&highlight=pulmonary%20lung%20fibrosi%20pulmonic	Bleomycin	C06854	http://www.genome.jp/dbget-bin/www_bget?cpd:C06854	DB00290	https://www.drugbank.ca/drugs/DB00290	22907	http://www.ebi.ac.uk/chebi/searchId.do?chebiId=22907	Bleomycin treatment (5 mg/kg)	Sprague Dawley (SD) rats	Mouse	down-regulated	23732278	https://www.ncbi.nlm.nih.gov/pubmed/?term=23732278
MRAK081523	N/A	N/A	N/A	N/A	Lung Fibrosis	178500	http://www.omim.org/entry/178500?search=Lung%20Fibrosis&highlight=pulmonary%20lung%20fibrosi%20pulmonic	Bleomycin	C06854	http://www.genome.jp/dbget-bin/www_bget?cpd:C06854	DB00290	https://www.drugbank.ca/drugs/DB00290	22907	http://www.ebi.ac.uk/chebi/searchId.do?chebiId=22907	Bleomycin treatment (5 mg/kg)	Sprague Dawley (SD) rats	Mouse	up-regulated	23732278	https://www.ncbi.nlm.nih.gov/pubmed/?term=23732278
MRAK081707	N/A	N/A	N/A	N/A	Lung Fibrosis	178500	http://www.omim.org/entry/178500?search=Lung%20Fibrosis&highlight=pulmonary%20lung%20fibrosi%20pulmonic	Bleomycin	C06854	http://www.genome.jp/dbget-bin/www_bget?cpd:C06854	DB00290	https://www.drugbank.ca/drugs/DB00290	22907	http://www.ebi.ac.uk/chebi/searchId.do?chebiId=22907	Bleomycin treatment (5 mg/kg)	Sprague Dawley (SD) rats	Mouse	down-regulated	23732278	https://www.ncbi.nlm.nih.gov/pubmed/?term=23732278
MRAK089766	N/A	N/A	N/A	N/A	Lung Fibrosis	178500	http://www.omim.org/entry/178500?search=Lung%20Fibrosis&highlight=pulmonary%20lung%20fibrosi%20pulmonic	Bleomycin	C06854	http://www.genome.jp/dbget-bin/www_bget?cpd:C06854	DB00290	https://www.drugbank.ca/drugs/DB00290	22907	http://www.ebi.ac.uk/chebi/searchId.do?chebiId=22907	Bleomycin treatment (5 mg/kg)	Sprague Dawley (SD) rats	Mouse	up-regulated	23732278	https://www.ncbi.nlm.nih.gov/pubmed/?term=23732278
MRAK134949	N/A	N/A	N/A	N/A	Lung Fibrosis	178500	http://www.omim.org/entry/178500?search=Lung%20Fibrosis&highlight=pulmonary%20lung%20fibrosi%20pulmonic	Bleomycin	C06854	http://www.genome.jp/dbget-bin/www_bget?cpd:C06854	DB00290	https://www.drugbank.ca/drugs/DB00290	22907	http://www.ebi.ac.uk/chebi/searchId.do?chebiId=22907	Bleomycin treatment (5 mg/kg)	Sprague Dawley (SD) rats	Mouse	down-regulated	23732278	https://www.ncbi.nlm.nih.gov/pubmed/?term=23732278
MRAK143591	N/A	N/A	N/A	N/A	Lung Fibrosis	178500	http://www.omim.org/entry/178500?search=Lung%20Fibrosis&highlight=pulmonary%20lung%20fibrosi%20pulmonic	Bleomycin	C06854	http://www.genome.jp/dbget-bin/www_bget?cpd:C06854	DB00290	https://www.drugbank.ca/drugs/DB00290	22907	http://www.ebi.ac.uk/chebi/searchId.do?chebiId=22907	Bleomycin treatment (5 mg/kg)	Sprague Dawley (SD) rats	Mouse	up-regulated	23732278	https://www.ncbi.nlm.nih.gov/pubmed/?term=23732278
MRAK153573	N/A	N/A	N/A	N/A	Lung Fibrosis	178500	http://www.omim.org/entry/178500?search=Lung%20Fibrosis&highlight=pulmonary%20lung%20fibrosi%20pulmonic	Bleomycin	C06854	http://www.genome.jp/dbget-bin/www_bget?cpd:C06854	DB00290	https://www.drugbank.ca/drugs/DB00290	22907	http://www.ebi.ac.uk/chebi/searchId.do?chebiId=22907	Bleomycin treatment (5 mg/kg)	Sprague Dawley (SD) rats	Mouse	down-regulated	23732278	https://www.ncbi.nlm.nih.gov/pubmed/?term=23732278
MRAK158532	N/A	N/A	N/A	N/A	Lung Fibrosis	178500	http://www.omim.org/entry/178500?search=Lung%20Fibrosis&highlight=pulmonary%20lung%20fibrosi%20pulmonic	Bleomycin	C06854	http://www.genome.jp/dbget-bin/www_bget?cpd:C06854	DB00290	https://www.drugbank.ca/drugs/DB00290	22907	http://www.ebi.ac.uk/chebi/searchId.do?chebiId=22907	Bleomycin treatment (5 mg/kg)	Sprague Dawley (SD) rats	Mouse	up-regulated	23732278	https://www.ncbi.nlm.nih.gov/pubmed/?term=23732278
MRuc007mlw	N/A	N/A	N/A	N/A	Lung Fibrosis	178500	http://www.omim.org/entry/178500?search=Lung%20Fibrosis&highlight=pulmonary%20lung%20fibrosi%20pulmonic	Bleomycin	C06854	http://www.genome.jp/dbget-bin/www_bget?cpd:C06854	DB00290	https://www.drugbank.ca/drugs/DB00290	22907	http://www.ebi.ac.uk/chebi/searchId.do?chebiId=22907	Bleomycin treatment (5 mg/kg)	Sprague Dawley (SD) rats	Mouse	up-regulated	23732278	https://www.ncbi.nlm.nih.gov/pubmed/?term=23732278
MRuc007wwx	N/A	N/A	N/A	N/A	Lung Fibrosis	178500	http://www.omim.org/entry/178500?search=Lung%20Fibrosis&highlight=pulmonary%20lung%20fibrosi%20pulmonic	Bleomycin	C06854	http://www.genome.jp/dbget-bin/www_bget?cpd:C06854	DB00290	https://www.drugbank.ca/drugs/DB00290	22907	http://www.ebi.ac.uk/chebi/searchId.do?chebiId=22907	Bleomycin treatment (5 mg/kg)	Sprague Dawley (SD) rats	Mouse	down-regulated	23732278	https://www.ncbi.nlm.nih.gov/pubmed/?term=23732278
MRuc008euj	N/A	N/A	N/A	N/A	Lung Fibrosis	178500	http://www.omim.org/entry/178500?search=Lung%20Fibrosis&highlight=pulmonary%20lung%20fibrosi%20pulmonic	Bleomycin	C06854	http://www.genome.jp/dbget-bin/www_bget?cpd:C06854	DB00290	https://www.drugbank.ca/drugs/DB00290	22907	http://www.ebi.ac.uk/chebi/searchId.do?chebiId=22907	Bleomycin treatment (5 mg/kg)	Sprague Dawley (SD) rats	Mouse	down-regulated	23732278	https://www.ncbi.nlm.nih.gov/pubmed/?term=23732278
MRUL	N/A	N/A	N/A	N/A	Gastric Cancer	613659	http://www.omim.org/entry/613659?search=Gastric%20Cancer&highlight=gastric%20cancerous%20cancer	Vincristine	D08679	http://www.genome.jp/dbget-bin/www_bget?drug:D08679	DB00541	https://www.drugbank.ca/drugs/DB00541	28445	http://www.ebi.ac.uk/chebi/searchId.do?chebiId=28445	Vincristine exposure	SGC7901/ADR and SGC7901/VCR cell lines	Human	MRUL knockdown significantly reduced survival rates of SGC7901/ADR and SGC7901/VCR cells in the presence of ADR or VCR.	24958102	https://www.ncbi.nlm.nih.gov/pubmed/?term=24958102
MRUL	N/A	N/A	N/A	N/A	Gastric Cancer	613659	http://www.omim.org/entry/613659?search=Gastric%20Cancer&highlight=gastric%20cancerous%20cancer	Adriamycin	D01885	http://www.genome.jp/dbget-bin/www_bget?drug:D01885	DB11616	https://www.drugbank.ca/drugs/DB11616	94770	http://www.ebi.ac.uk/chebi/searchId.do?chebiId=94770	Adriamycin treatment	SGC7901/ADR and SGC7901/VCR cell lines	Human	MRUL knockdown significantly reduced survival rates of SGC7901/ADR and SGC7901/VCR cells in the presence of ADR or VCR.	24958102	https://www.ncbi.nlm.nih.gov/pubmed/?term=24958102
MSL3P1	NR_024322.1	https://www.ncbi.nlm.nih.gov/nuccore/NR_024322.1	N/A	N/A	Osteoarthritis	140600	http://www.omim.org/entry/140600?search=Osteoarthritis&highlight=osteoarthriti	Interleukin-1β (IL-1β)	N/A	N/A	N/A	N/A	N/A	N/A	Interleukin-1β (IL-1β) stimulation	patients with hip OA, knee OA and fracture of the neck of the femur without OA.	Human	down-regulated	27023358	https://www.ncbi.nlm.nih.gov/pubmed/?term=27023358
MT1L	NR_001447.2	https://www.ncbi.nlm.nih.gov/nuccore/NR_001447.2	N/A	N/A	Osteoarthritis	140600	http://www.omim.org/entry/140600?search=Osteoarthritis&highlight=osteoarthriti	Interleukin-1β (IL-1β)	N/A	N/A	N/A	N/A	N/A	N/A	Interleukin-1β (IL-1β) stimulation	patients with hip OA, knee OA and fracture of the neck of the femur without OA.	Human	up-regulated	27023358	https://www.ncbi.nlm.nih.gov/pubmed/?term=27023358
MTHFSD	N/A	N/A	N/A	N/A	Colon Cancer	114500	http://www.omim.org/entry/114500?search=Colon%20Cancer&highlight=colonic%20colon%20cancerous%20cancer	Vincristine	D08679	http://www.genome.jp/dbget-bin/www_bget?drug:D08679	DB00541	https://www.drugbank.ca/drugs/DB00541	28445	http://www.ebi.ac.uk/chebi/searchId.do?chebiId=28445	Vincristine treatment	HCT-8 cell line	Human	down-regulated	26164760	https://www.ncbi.nlm.nih.gov/pubmed/?term=26164760
MUC19	N/A	N/A	NONHSAT027728.2	http://www.noncode.org/show_rna.php?id=NONHSAT027728&version=2&utd=1#	Head and Neck Squamous Cell Carcinoma (HNSCC)	275355	http://www.omim.org/entry/275355?search=Head%20and%20Neck%20Squamous%20Cell%20Carcinoma%20%28HNSCC%29&highlight=head%20neck%20carcinomatous%20cell%20squamous%20carcinoma%20hnscc	HPV16	N/A	N/A	N/A	N/A	N/A	N/A	HPV infection	HNSCC patients	Human	HOTAIR, PROM1, CCAT1, and MUC19 levels, determined by qRT-PCR were inversely correlated with MDSCs collection of HPV-associated HNSCC in 2 independent patient cohorts.	28159935	https://www.ncbi.nlm.nih.gov/pubmed/?term=28159935
MUDENG	N/A	N/A	NONHSAT037082.2	http://www.noncode.org/show_rna.php?id=NONHSAT037082&version=2&utd=1#	Nasopharyngeal Carcinoma	617075	http://www.omim.org/entry/617075?search=Nasopharyngeal%20Carcinoma&highlight=nasopharynx%20nasopharyngeal%20carcinomatous%20carcinoma	Curcumin	C10443	http://www.kegg.jp/dbget-bin/www_bget?C10443	DB11672	https://www.drugbank.ca/drugs/DB11672	3962	http://www.ebi.ac.uk/chebi/searchId.do?chebiId=3962	Curcumin treatment	CNE-2 cell line	Human	6 IR-induced and Cur-reversed differentially expressed lncRNAs were confirmed by qPCR.	24379026	https://www.ncbi.nlm.nih.gov/pubmed/?term=24379026
MUDENG	N/A	N/A	NONHSAT037082.2	http://www.noncode.org/show_rna.php?id=NONHSAT037082&version=2&utd=1#	Nasopharyngeal Carcinoma	617075	http://www.omim.org/entry/617075?search=Nasopharyngeal%20Carcinoma&highlight=nasopharynx%20nasopharyngeal%20carcinomatous%20carcinoma	Radiation	N/A	N/A	N/A	N/A	N/A	N/A	Radiation treatment	CNE-2 cell line	Human	6 IR-induced and Cur-reversed differentially expressed lncRNAs were confirmed by qPCR.	24379026	https://www.ncbi.nlm.nih.gov/pubmed/?term=24379026
MYH16	NR_002147.2	https://www.ncbi.nlm.nih.gov/nuccore/NR_002147.2	NONHSAT122223.2	http://www.noncode.org/show_rna.php?id=NONHSAT122223&version=2&utd=1#	Osteoarthritis	140600	http://www.omim.org/entry/140600?search=Osteoarthritis&highlight=osteoarthriti	Interleukin-1β (IL-1β)	N/A	N/A	N/A	N/A	N/A	N/A	Interleukin-1β (IL-1β) stimulation	patients with hip OA, knee OA and fracture of the neck of the femur without OA.	Human	up-regulated	27023358	https://www.ncbi.nlm.nih.gov/pubmed/?term=27023358
n333177	N/A	N/A	N/A	N/A	Nasopharyngeal Carcinoma	617075	http://www.omim.org/entry/617075?search=Nasopharyngeal%20Carcinoma&highlight=nasopharynx%20nasopharyngeal%20carcinomatous%20carcinoma	Radiation	N/A	N/A	N/A	N/A	N/A	N/A	Radiation treatment	CNE-2 and 6-10B, CNE-2-Rs and 6-10B-Rs cell lines	Human	up-regulated	27599611	https://www.ncbi.nlm.nih.gov/pubmed/?term=27599611
n341810	N/A	N/A	N/A	N/A	Nasopharyngeal Carcinoma	617075	http://www.omim.org/entry/617075?search=Nasopharyngeal%20Carcinoma&highlight=nasopharynx%20nasopharyngeal%20carcinomatous%20carcinoma	Radiation	N/A	N/A	N/A	N/A	N/A	N/A	Radiation treatment	CNE-2 and 6-10B, CNE-2-Rs and 6-10B-Rs cell lines	Human	down-regulated	27599611	https://www.ncbi.nlm.nih.gov/pubmed/?term=27599611
n370764	N/A	N/A	N/A	N/A	Nasopharyngeal Carcinoma	617075	http://www.omim.org/entry/617075?search=Nasopharyngeal%20Carcinoma&highlight=nasopharynx%20nasopharyngeal%20carcinomatous%20carcinoma	Radiation	N/A	N/A	N/A	N/A	N/A	N/A	Radiation treatment	CNE-2 and 6-10B, CNE-2-Rs and 6-10B-Rs cell lines	Human	down-regulated	27599611	https://www.ncbi.nlm.nih.gov/pubmed/?term=27599611
n373932	N/A	N/A	N/A	N/A	Nasopharyngeal Carcinoma	617075	http://www.omim.org/entry/617075?search=Nasopharyngeal%20Carcinoma&highlight=nasopharynx%20nasopharyngeal%20carcinomatous%20carcinoma	Radiation	N/A	N/A	N/A	N/A	N/A	N/A	Radiation treatment	CNE-2 and 6-10B, CNE-2-Rs and 6-10B-Rs cell lines	Human	The prediction trends of three pairs were validated in both radioresistant CNE-2-Rs and 6-10B-Rs cell lines, including lncRNA n373932 and SLITRK5, n409627 and PRSS12, and n386034 and RIMKLB.	27599611	https://www.ncbi.nlm.nih.gov/pubmed/?term=27599611
n375997	N/A	N/A	N/A	N/A	Nasopharyngeal Carcinoma	617075	http://www.omim.org/entry/617075?search=Nasopharyngeal%20Carcinoma&highlight=nasopharynx%20nasopharyngeal%20carcinomatous%20carcinoma	Radiation	N/A	N/A	N/A	N/A	N/A	N/A	Radiation treatment	CNE-2 and 6-10B, CNE-2-Rs and 6-10B-Rs cell lines	Human	up-regulated	27599611	https://www.ncbi.nlm.nih.gov/pubmed/?term=27599611
n376834	N/A	N/A	N/A	N/A	Nasopharyngeal Carcinoma	617075	http://www.omim.org/entry/617075?search=Nasopharyngeal%20Carcinoma&highlight=nasopharynx%20nasopharyngeal%20carcinomatous%20carcinoma	Radiation	N/A	N/A	N/A	N/A	N/A	N/A	Radiation treatment	CNE-2 and 6-10B, CNE-2-Rs and 6-10B-Rs cell lines	Human	down-regulated	27599611	https://www.ncbi.nlm.nih.gov/pubmed/?term=27599611
n381831	N/A	N/A	N/A	N/A	Nasopharyngeal Carcinoma	617075	http://www.omim.org/entry/617075?search=Nasopharyngeal%20Carcinoma&highlight=nasopharynx%20nasopharyngeal%20carcinomatous%20carcinoma	Radiation	N/A	N/A	N/A	N/A	N/A	N/A	Radiation treatment	CNE-2 and 6-10B, CNE-2-Rs and 6-10B-Rs cell lines	Human	down-regulated	27599611	https://www.ncbi.nlm.nih.gov/pubmed/?term=27599611
n386034	N/A	N/A	N/A	N/A	Nasopharyngeal Carcinoma	617075	http://www.omim.org/entry/617075?search=Nasopharyngeal%20Carcinoma&highlight=nasopharynx%20nasopharyngeal%20carcinomatous%20carcinoma	Radiation	N/A	N/A	N/A	N/A	N/A	N/A	Radiation treatment	CNE-2 and 6-10B, CNE-2-Rs and 6-10B-Rs cell lines	Human	The prediction trends of three pairs were validated in both radioresistant CNE-2-Rs and 6-10B-Rs cell lines, including lncRNA n373932 and SLITRK5, n409627 and PRSS12, and n386034 and RIMKLB.	27599611	https://www.ncbi.nlm.nih.gov/pubmed/?term=27599611
n409627	N/A	N/A	N/A	N/A	Nasopharyngeal Carcinoma	617075	http://www.omim.org/entry/617075?search=Nasopharyngeal%20Carcinoma&highlight=nasopharynx%20nasopharyngeal%20carcinomatous%20carcinoma	Radiation	N/A	N/A	N/A	N/A	N/A	N/A	Radiation treatment	CNE-2 and 6-10B, CNE-2-Rs and 6-10B-Rs cell lines	Human	The prediction trends of three pairs were validated in both radioresistant CNE-2-Rs and 6-10B-Rs cell lines, including lncRNA n373932 and SLITRK5, n409627 and PRSS12, and n386034 and RIMKLB.	27599611	https://www.ncbi.nlm.nih.gov/pubmed/?term=27599611
n689	N/A	N/A	N/A	N/A	Nasopharyngeal Carcinoma	617075	http://www.omim.org/entry/617075?search=Nasopharyngeal%20Carcinoma&highlight=nasopharynx%20nasopharyngeal%20carcinomatous%20carcinoma	Radiation	N/A	N/A	N/A	N/A	N/A	N/A	Radiation treatment	CNE-2 and 6-10B, CNE-2-Rs and 6-10B-Rs cell lines	Human	up-regulated	27599611	https://www.ncbi.nlm.nih.gov/pubmed/?term=27599611
NANCI	N/A	N/A	N/A	N/A	hyperoxia-induced lung injury	N/A	N/A	hyperoxia	N/A	N/A	N/A	N/A	N/A	N/A	hyperoxia exposure (oxygen concentration: >95%)	neonatal mice	Mouse	The hyperoxia group had significantly lower expression of NANCI.	28202123	https://www.ncbi.nlm.nih.gov/pubmed/?term=28202123
NAPSB	NR_002798.1	https://www.ncbi.nlm.nih.gov/nuccore/NR_002798.1	NONHSAT067319.2	http://www.noncode.org/show_rna.php?id=NONHSAT067319&version=2&utd=1#	Lung Squamous Cell Carcinoma	211980	http://www.omim.org/entry/211980?search=Lung%20Squamous%20Cell%20Carcinoma&highlight=carcinomatous%20cell%20squamous%20lung%20carcinoma%20pulmonary%20pulmonic	Cisplatin	C06911	http://www.kegg.jp/dbget-bin/www_bget?C06911	DB00515	https://www.drugbank.ca/drugs/DB00515	27899	http://www.ebi.ac.uk/chebi/searchId.do?chebiId=27899	Cisplatin treatment	Lung SCC patients	Human	up-regulated	25250788	https://www.ncbi.nlm.nih.gov/pubmed/?term=25250788
NBR2	N/A	N/A	NONHSAT053813.2	http://www.noncode.org/show_rna.php?id=NONHSAT053813&version=2&utd=1#	Breast Cancer	114480	http://www.omim.org/entry/114480?search=Breast%20Cancer&highlight=cancerous%20breast%20cancer	phenformin	C07673	http://www.kegg.jp/dbget-bin/www_bget?cpd:C07673	DB00914	https://www.drugbank.ca/drugs/DB00914	8064	http://www.ebi.ac.uk/chebi/searchId.do?chebiId=8064	phenformin treatment	MDA-MB-231 cell line	Human	NBR2 deficiency sensitizes cancer cells to phenformin-induced cell death.	27792451	https://www.ncbi.nlm.nih.gov/pubmed/?term=27792451
NBR2	N/A	N/A	NONHSAT053813.2	http://www.noncode.org/show_rna.php?id=NONHSAT053813&version=2&utd=1#	kidney cancer	N/A	N/A	phenformin	C07673	http://www.kegg.jp/dbget-bin/www_bget?cpd:C07673	DB00914	https://www.drugbank.ca/drugs/DB00914	8064	http://www.ebi.ac.uk/chebi/searchId.do?chebiId=8064	phenformin treatment	786-O cell line	Human	NBR2 deficiency sensitizes cancer cells to phenformin-induced cell death.	27792451	https://www.ncbi.nlm.nih.gov/pubmed/?term=27792451
NBR2	N/A	N/A	NONHSAT053813.2	http://www.noncode.org/show_rna.php?id=NONHSAT053813&version=2&utd=1#	hepatocyte autophagy	N/A	N/A	D-galactosamine (D-GalN)	N/A	N/A	N/A	N/A	N/A	N/A	D-GalN/LPS stimulation	HL-7702 cell line	Human	miR-19a negatively controlled the autophagy of hepatocytes attenuated in D-GalN/LPS-stimulated hepatocytes via regulating NBR2 and AMPK/PPARα signaling.	28586153	https://www.ncbi.nlm.nih.gov/pubmed/?term=28586153
NBR2	N/A	N/A	NONHSAT053813.2	http://www.noncode.org/show_rna.php?id=NONHSAT053813&version=2&utd=1#	hepatocyte autophagy	N/A	N/A	Lipopolysaccharide (LPS)	C00338	http://www.genome.jp/dbget-bin/www_bget?cpd:C00338	N/A	N/A	16412	http://www.ebi.ac.uk/chebi/searchId.do?chebiId=CHEBI:16412	D-GalN/LPS stimulation	HL-7702 cell line	Human	miR-19a negatively controlled the autophagy of hepatocytes attenuated in D-GalN/LPS-stimulated hepatocytes via regulating NBR2 and AMPK/PPARα signaling.	28586153	https://www.ncbi.nlm.nih.gov/pubmed/?term=28586153
NC021972	NC_021972	https://www.ncbi.nlm.nih.gov/nuccore/NC_021972	N/A	N/A	Type 2 Diabetes	125853	http://www.omim.org/entry/125853?search=Type%202%20Diabetes&highlight=2%20diabetic%20type%20diabete	Free Fatty Acids (FAAs)	C00162	http://www.genome.jp/dbget-bin/www_bget?cpd:C00162	N/A	N/A	35366	http://www.ebi.ac.uk/chebi/searchId.do?chebiId=CHEBI:35366	high FFAs	PC12 cell line	Human	Nc021972 expression prompted by HGHF was higher than that evoked by high d-glucose or high FFAs alone by 1.91- and 1.93-fold. respectively	26865268	https://www.ncbi.nlm.nih.gov/pubmed/?term=26865268
NC021972	NC_021972	https://www.ncbi.nlm.nih.gov/nuccore/NC_021972	N/A	N/A	Type 2 Diabetes	125853	http://www.omim.org/entry/125853?search=Type%202%20Diabetes&highlight=2%20diabetic%20type%20diabete	Glucose	D00009	http://www.genome.jp/dbget-bin/www_bget?cpd:C00293	N/A	N/A	17234	http://www.ebi.ac.uk/chebi/searchId.do?chebiId=CHEBI:17234	high d-glucose	PC12 cell line	Human	Nc021972 expression prompted by HGHF was higher than that evoked by high d-glucose or high FFAs alone by 1.91- and 1.93-fold. respectively	26865268	https://www.ncbi.nlm.nih.gov/pubmed/?term=26865268
ncMYLIP	N/A	N/A	N/A	N/A	Chronic Myeloid Leukemia	608232	http://www.omim.org/entry/608232?search=Chronic%20Myeloid%20Leukemia&highlight=chronic%20myeloid%20leukemia%20leukaemia	Dasatinib	D03658	http://www.genome.jp/dbget-bin/www_bget?drug:D03658	DB01254	https://www.drugbank.ca/drugs/DB01254	49375	http://www.ebi.ac.uk/chebi/searchId.do?chebiId=49375	Dasatinib treatment	peripheral blood mononuclear cell (PBMC) samples	Human	down-regulated	23676950	https://www.ncbi.nlm.nih.gov/pubmed/?term=23676950
ncRNA-CCND1	N/A	N/A	N/A	N/A	Breast Cancer	114480	http://www.omim.org/entry/114480?search=Breast%20Cancer&highlight=cancerous%20breast%20cancer	γ-ray irradiation	N/A	N/A	N/A	N/A	N/A	N/A	γ-ray irradiation treatment	MCF7 cell line	Human	up-regulated	22487937	https://www.ncbi.nlm.nih.gov/pubmed/?term=22487937
ncRNA-CCND1	N/A	N/A	N/A	N/A	Cervical Cancer	603956	http://www.omim.org/entry/603956?search=Cervical%20Cancer&highlight=cancerous%20cervical%20cancer	γ-ray irradiation	N/A	N/A	N/A	N/A	N/A	N/A	γ-ray irradiation treatment	HeLa cell line	Human	up-regulated	22487937	https://www.ncbi.nlm.nih.gov/pubmed/?term=22487937
ncSLC44A2	N/A	N/A	N/A	N/A	Chronic Myeloid Leukemia	608232	http://www.omim.org/entry/608232?search=Chronic%20Myeloid%20Leukemia&highlight=chronic%20myeloid%20leukemia%20leukaemia	Dasatinib	D03658	http://www.genome.jp/dbget-bin/www_bget?drug:D03658	DB01254	https://www.drugbank.ca/drugs/DB01254	49375	http://www.ebi.ac.uk/chebi/searchId.do?chebiId=49375	Dasatinib treatment	peripheral blood mononuclear cell (PBMC) samples	Human	down-regulated	23676950	https://www.ncbi.nlm.nih.gov/pubmed/?term=23676950
NEAT1	NR_028272.1	https://www.ncbi.nlm.nih.gov/nuccore/NR_028272.1	NONHSAT022109.2	http://www.noncode.org/show_rna.php?id=NONHSAT022109&version=2&utd=1#	traumatic brain injury	N/A	N/A	bexarotene	N/A	N/A	DB00307	https://www.drugbank.ca/drugs/DB00307	50859	http://www.ebi.ac.uk/chebi/searchId.do?chebiId=50859	bexarotene treatment	Adult male C57BL/6J mice	Mouse	Bexarotene up-regulates the lncRNA Neat1, which inhibits apoptosis and inflammation, thereby resulting in better functional recovery in mice after TBI.	28483659	https://www.ncbi.nlm.nih.gov/pubmed/?term=28483659
NEAT1	NR_028272.1	https://www.ncbi.nlm.nih.gov/nuccore/NR_028272.1	NONHSAT022109.2	http://www.noncode.org/show_rna.php?id=NONHSAT022109&version=2&utd=1#	renal cell carcinoma	144700	http://www.omim.org/entry/144700?search=renal%20cell%20carcinoma&highlight=cell%20carcinomatous%20carcinoma%20renal	Sorafenib	D08524	http://www.kegg.jp/dbget-bin/www_bget?D08524	DB00398	https://www.drugbank.ca/drugs/DB00398	50924	http://www.ebi.ac.uk/chebi/searchId.do?chebiId=50924	Sorafenib treatment	RCC cells	Human	Down-regulation of NEAT1 increased the sensitivity of RCC cells to sorafenib in vitro.	28545036	https://www.ncbi.nlm.nih.gov/pubmed/?term=28545036
NEAT1	NR_028272.1	https://www.ncbi.nlm.nih.gov/nuccore/NR_028272.1	NONHSAT022109.2	http://www.noncode.org/show_rna.php?id=NONHSAT022109&version=2&utd=1#	cholangiocarcinoma	615619	http://www.omim.org/entry/615619?search=cholangiocarcinoma&highlight=cholangiocarcinoma	Gemcitabine	D02368	http://www.genome.jp/dbget-bin/www_bget?drug:D02368	DB00441	https://www.drugbank.ca/drugs/DB00441	175901	http://www.ebi.ac.uk/chebi/searchId.do?chebiId=175901	Gemcitabine treatment	KMBC and HuCCT1 cell lines	Human	NEAT-1 is a downstream effector of gemcitabine sensitivity in CCA.	28122578	https://www.ncbi.nlm.nih.gov/pubmed/?term=28122578
NEAT1	NR_028272.1	https://www.ncbi.nlm.nih.gov/nuccore/NR_028272.1	NONHSAT022109.2	http://www.noncode.org/show_rna.php?id=NONHSAT022109&version=2&utd=1#	Colon Cancer	114500	http://www.omim.org/entry/114500?search=Colon%20Cancer&highlight=colonic%20colon%20cancerous%20cancer	Vincristine	D08679	http://www.genome.jp/dbget-bin/www_bget?drug:D08679	DB00541	https://www.drugbank.ca/drugs/DB00541	28445	http://www.ebi.ac.uk/chebi/searchId.do?chebiId=28445	Vincristine treatment	HCT-8 cell line	Human	up-regulated	26164760	https://www.ncbi.nlm.nih.gov/pubmed/?term=26164760
NEAT1	NR_028272.1	https://www.ncbi.nlm.nih.gov/nuccore/NR_028272.1	NONHSAT022109.2	http://www.noncode.org/show_rna.php?id=NONHSAT022109&version=2&utd=1#	Acute Promyelocytic Leukemia (APL)	612376	http://www.omim.org/entry/612376?search=Acute%20Promyelocytic%20Leukemia%20%28APL%29&highlight=acute%20promyelocytic%20leukemia%20apl%20leukaemia	All-trans retinoic acid (atRA)	D00094	http://www.genome.jp/dbget-bin/www_bget?drug:D00094	DB00755	https://www.drugbank.ca/drugs/DB00755	15367	http://www.ebi.ac.uk/chebi/searchId.do?chebiId=15367	atRA treatment	NB4 cell line	Human	up-regulated	25245097	https://www.ncbi.nlm.nih.gov/pubmed/?term=25245097
NEAT1	NR_028272.1	https://www.ncbi.nlm.nih.gov/nuccore/NR_028272.1	NONHSAT022109.2	http://www.noncode.org/show_rna.php?id=NONHSAT022109&version=2&utd=1#	Glioma	137800	http://www.omim.org/entry/137800?search=Glioblastoma&highlight=glioblastoma	Resveratrol	C03582	http://www.kegg.jp/dbget-bin/www_bget?C03582	DB02709	https://www.drugbank.ca/drugs/DB02709	45713	http://www.ebi.ac.uk/chebi/searchId.do?chebiId=45713	Resveratrol treatment	U251 and U87 cell lines	Human	up-regulated	25645334	https://www.ncbi.nlm.nih.gov/pubmed/?term=25645334
NEAT1	NR_028272.1	https://www.ncbi.nlm.nih.gov/nuccore/NR_028272.1	NONHSAT022109.2	http://www.noncode.org/show_rna.php?id=NONHSAT022109&version=2&utd=1#	Gastric Cancer	613659	http://www.omim.org/entry/613659?search=Gastric%20Cancer&highlight=gastric%20cancerous%20cancer	Adriamycin	D01885	http://www.genome.jp/dbget-bin/www_bget?drug:D01885	DB11616	https://www.drugbank.ca/drugs/DB11616	94770	http://www.ebi.ac.uk/chebi/searchId.do?chebiId=94770	Adriamycin treatment	SGC7901/ADR cell line	Human	NEAT1 knockdown promoted apoptosis in SGC7901/ADR cells induced by adriamycin.	28401449	https://www.ncbi.nlm.nih.gov/pubmed/?term=28401449
NEAT1	NR_028272.1	https://www.ncbi.nlm.nih.gov/nuccore/NR_028272.1	NONHSAT022109.2	http://www.noncode.org/show_rna.php?id=NONHSAT022109&version=2&utd=1#	Huntington's Disease	143100	http://www.omim.org/entry/143100?search=Huntington%27s%20Disease&highlight=huntington%20disease	H2O2	D00008	http://www.genome.jp/dbget-bin/www_bget?drug:D00008	N/A	N/A	16240	http://www.ebi.ac.uk/chebi/searchId.do?chebiId=CHEBI:16240	H2O2 treatment	neuro2A cell line	Mouse	NEAT1-overexpressed neuro2A cells demonstrated significantly increased survival against H2O2-induced cell injury, compared with GFP-transfected cells.	27221610	https://www.ncbi.nlm.nih.gov/pubmed/?term=27221610
NEAT1	NR_028272.1	https://www.ncbi.nlm.nih.gov/nuccore/NR_028272.1	NONHSAT022109.2	http://www.noncode.org/show_rna.php?id=NONHSAT022109&version=2&utd=1#	Breast Cancer	114480	http://www.omim.org/entry/114480?search=Breast%20Cancer&highlight=cancerous%20breast%20cancer	Hypoxia	N/A	N/A	N/A	N/A	N/A	N/A	Hypoxia treatment	MCF-7 cell line	Human	Improves cancer cell survival in hypoxia	24363272	https://www.ncbi.nlm.nih.gov/pubmed/?term=24363272
NEAT1	NR_028272.1	https://www.ncbi.nlm.nih.gov/nuccore/NR_028272.1	NONHSAT022109.2	http://www.noncode.org/show_rna.php?id=NONHSAT022109&version=2&utd=1#	Breast Cancer	114480	http://www.omim.org/entry/114480?search=Breast%20Cancer&highlight=cancerous%20breast%20cancer	Hypoxia	N/A	N/A	N/A	N/A	N/A	N/A	Hypoxia treatment	MCF-7 cell line	Human	Induces paraspeckle formation	25417700	https://www.ncbi.nlm.nih.gov/pubmed/?term=25417700
NEAT1	NR_028272.1	https://www.ncbi.nlm.nih.gov/nuccore/NR_028272.1	NONHSAT022109.2	http://www.noncode.org/show_rna.php?id=NONHSAT022109&version=2&utd=1#	Breast Cancer	114480	http://www.omim.org/entry/114480?search=Breast%20Cancer&highlight=cancerous%20breast%20cancer	Hypoxia	N/A	N/A	N/A	N/A	N/A	N/A	Hypoxia treatment	MCF-7, MDA-MB-231 and MDA-MB-468 cell lines	Human	up-regulated	25417700	https://www.ncbi.nlm.nih.gov/pubmed/?term=25417700
NEAT1	NR_028272.1	https://www.ncbi.nlm.nih.gov/nuccore/NR_028272.1	NONHSAT022109.2	http://www.noncode.org/show_rna.php?id=NONHSAT022109&version=2&utd=1#	Systemic Lupus Erythematosus (SLE)	152700	http://www.omim.org/entry/152700?search=Systemic%20Lupus%20Erythematosus%20%28SLE%29&highlight=sle%20lupus%20systemic%20erythematosus%20slae	Lipopolysaccharide (LPS)	C00338	http://www.genome.jp/dbget-bin/www_bget?cpd:C00338	N/A	N/A	16412	http://www.ebi.ac.uk/chebi/searchId.do?chebiId=CHEBI:16412	LPS stimulation	patients with SLE	Human	NEAT1 expression was induced by LPS via p38 activation.	27481557	https://www.ncbi.nlm.nih.gov/pubmed/?term=27481557
Nespas	NR_002846.2	https://www.ncbi.nlm.nih.gov/nuccore/NR_002846.2	NONMMUT041632.2	http://www.noncode.org/show_rna.php?id=NONMMUT041632&version=2&utd=1#	Skin Tumor	N/A	N/A	Vitamin D	C12919	http://www.kegg.jp/dbget-bin/www_bget?C12919	DB11094	https://www.drugbank.ca/drugs/DB11094	N/A	N/A	Vitamin D receptor knock out	VDR−/− mouse keratinocytes	Mouse	up-regulated	24342142	https://www.ncbi.nlm.nih.gov/pubmed/?term=24342142
NONHSAG000474	N/A	N/A	NONHSAG000474.3	http://www.noncode.org/show_gene.php?id=NONHSAG000474&version=3&utd=1#	Colon Cancer	114500	http://www.omim.org/entry/114500?search=Colon%20Cancer&highlight=colonic%20colon%20cancerous%20cancer	Vincristine	D08679	http://www.genome.jp/dbget-bin/www_bget?drug:D08679	DB00541	https://www.drugbank.ca/drugs/DB00541	28445	http://www.ebi.ac.uk/chebi/searchId.do?chebiId=28445	Vincristine treatment	HCT-8 cell line	Human	up-regulated	26164760	https://www.ncbi.nlm.nih.gov/pubmed/?term=26164760
NONHSAG006731	N/A	N/A	NONHSAG006731.2	http://www.noncode.org/show_gene.php?id=NONHSAG006731&version=2&utd=1#	Colon Cancer	114500	http://www.omim.org/entry/114500?search=Colon%20Cancer&highlight=colonic%20colon%20cancerous%20cancer	Vincristine	D08679	http://www.genome.jp/dbget-bin/www_bget?drug:D08679	DB00541	https://www.drugbank.ca/drugs/DB00541	28445	http://www.ebi.ac.uk/chebi/searchId.do?chebiId=28445	Vincristine treatment	HCT-8 cell line	Human	down-regulated	26164760	https://www.ncbi.nlm.nih.gov/pubmed/?term=26164760
NONHSAG013992	N/A	N/A	NONHSAG013992.3	http://www.noncode.org/show_gene.php?id=NONHSAG013992&version=3&utd=1#	Colon Cancer	114500	http://www.omim.org/entry/114500?search=Colon%20Cancer&highlight=colonic%20colon%20cancerous%20cancer	Vincristine	D08679	http://www.genome.jp/dbget-bin/www_bget?drug:D08679	DB00541	https://www.drugbank.ca/drugs/DB00541	28445	http://www.ebi.ac.uk/chebi/searchId.do?chebiId=28445	Vincristine treatment	HCT-8 cell line	Human	up-regulated	26164760	https://www.ncbi.nlm.nih.gov/pubmed/?term=26164760
NONHSAT022136	N/A	N/A	NONHSAT022136.2	http://www.noncode.org/show_rna.php?id=NONHSAT022136&version=2&utd=1#	Colon Cancer	114500	http://www.omim.org/entry/114500?search=Colon%20Cancer&highlight=colonic%20colon%20cancerous%20cancer	Vincristine	D08679	http://www.genome.jp/dbget-bin/www_bget?drug:D08679	DB00541	https://www.drugbank.ca/drugs/DB00541	28445	http://www.ebi.ac.uk/chebi/searchId.do?chebiId=28445	Vincristine treatment	HCT-8 cell line	Human	up-regulated	26164760	https://www.ncbi.nlm.nih.gov/pubmed/?term=26164760
NONHSAT022142	N/A	N/A	NONHSAT022142.2	http://www.noncode.org/show_rna.php?id=NONHSAT022142&version=2&utd=1#	Colon Cancer	114500	http://www.omim.org/entry/114500?search=Colon%20Cancer&highlight=colonic%20colon%20cancerous%20cancer	Vincristine	D08679	http://www.genome.jp/dbget-bin/www_bget?drug:D08679	DB00541	https://www.drugbank.ca/drugs/DB00541	28445	http://www.ebi.ac.uk/chebi/searchId.do?chebiId=28445	Vincristine treatment	HCT-8 cell line	Human	up-regulated	26164760	https://www.ncbi.nlm.nih.gov/pubmed/?term=26164760
NONHSAT079374	N/A	N/A	NONHSAT079374.2	http://www.noncode.org/show_rna.php?id=NONHSAT079374&version=2&utd=1#	Colon Cancer	114500	http://www.omim.org/entry/114500?search=Colon%20Cancer&highlight=colonic%20colon%20cancerous%20cancer	Vincristine	D08679	http://www.genome.jp/dbget-bin/www_bget?drug:D08679	DB00541	https://www.drugbank.ca/drugs/DB00541	28445	http://www.ebi.ac.uk/chebi/searchId.do?chebiId=28445	Vincristine treatment	HCT-8 cell line	Human	down-regulated	26164760	https://www.ncbi.nlm.nih.gov/pubmed/?term=26164760
NR_024281.1	NR_024281.1	https://www.ncbi.nlm.nih.gov/nuccore/NR_024281.1	N/A	N/A	Cervical Cancer	603956	http://www.omim.org/entry/603956?search=Cervical%20Cancer&highlight=cancerous%20cervical%20cancer	Doxorubicin	C01661	http://www.kegg.jp/dbget-bin/www_bget?C01661	DB00997	https://www.drugbank.ca/drugs/DB00997	28748	http://www.ebi.ac.uk/chebi/searchId.do?chebiId=28748	Doxorubicin treatment	HeLa cell line	Human	up-regulated	22532836	https://www.ncbi.nlm.nih.gov/pubmed/?term=22532836
NR_028291	NR_028291	https://www.ncbi.nlm.nih.gov/nuccore/NR_028291	N/A	N/A	Hematologic Malignancy Tumorgenesis	N/A	N/A	Benzene	C01407	http://www.genome.jp/dbget-bin/www_bget?cpd:C01407	N/A	N/A	16716	http://www.ebi.ac.uk/chebi/searchId.do?chebiId=CHEBI:16716	Benzene exposure	blood samples from health controls, low level benzene-exposed and benzene poisoning groups	Human	NR_045623 and NR_02829 among 4 groups indicated similar expression tendency and were well consistent between two experiment methods (microarray and qRT-PCR).	24613687	https://www.ncbi.nlm.nih.gov/pubmed/?term=24613687
NR_033374	NR_033374	https://www.ncbi.nlm.nih.gov/nuccore/NR_033374	N/A	N/A	Colorectal Cancer	114500	http://www.omim.org/entry/114500?search=Colon%20Cancer&highlight=colonic%20colon%20cancerous%20cancer	Radiation	N/A	N/A	N/A	N/A	N/A	N/A	Radiation treatment	HT29, SW480, RKO, Lovo and HCT116 cell lines	Human	R05532, NR_015441, and NR_033374 were positively correlated with radiation resistance(all P < 0.01).	25421768	https://www.ncbi.nlm.nih.gov/pubmed/?term=25421768
NR_036444	NR_036444.1	https://www.ncbi.nlm.nih.gov/nuccore/NR_036444	N/A	N/A	Osteosarcoma	211980	http://www.omim.org/entry/211980?search=Non-Small%20Cell%20Lung%20Cancer&highlight=non%20cancer%20nonsmall%20cell%20cancerous%20lung%20small%20pulmonary%20pulmonic	Doxorubicin	C01661	http://www.kegg.jp/dbget-bin/www_bget?C01661	DB00997	https://www.drugbank.ca/drugs/DB00997	28748	http://www.ebi.ac.uk/chebi/searchId.do?chebiId=28748	Doxorubicin treatment	MG63/DXR cell line	Human	lncRNA NR_036444 with 22 folds down-regulation was identified as the most significant differential lncRNA in MG63/DXR cells.	28550663	https://www.ncbi.nlm.nih.gov/pubmed/?term=28550663
NR_038990	NR_038990	https://www.ncbi.nlm.nih.gov/nuccore/NR_038990	N/A	N/A	Colorectal Cancer	114500	http://www.omim.org/entry/114500?search=Colon%20Cancer&highlight=colonic%20colon%20cancerous%20cancer	5-Fluorouracil	C07649	http://www.kegg.jp/dbget-bin/www_bget?C07649	DB00544	https://www.drugbank.ca/drugs/DB00544	46345	http://www.ebi.ac.uk/chebi/searchId.do?chebiId=46345	5-Fu treatment	CRR-HCT116 and HCT116 cell lines	Human	6 differentially expressed lncRNAs between CRR-HCT116 and parental HCT116 cells showed the same trends of up and down-regulation as the microarray data by qRT-PCR.	25921151	https://www.ncbi.nlm.nih.gov/pubmed/?term=25921151
NR_045623	NR_045623	https://www.ncbi.nlm.nih.gov/nuccore/NR_045623	N/A	N/A	Hematologic Malignancy Tumorgenesis	N/A	N/A	Benzene	C01407	http://www.genome.jp/dbget-bin/www_bget?cpd:C01407	N/A	N/A	16716	http://www.ebi.ac.uk/chebi/searchId.do?chebiId=CHEBI:16716	Benzene exposure	blood samples from health controls, low level benzene-exposed and benzene poisoning groups	Human	NR_045623 and NR_02829 among 3 groups indicated similar expression tendency and were well consistent between two experiment methods (microarray and qRT-PCR).	24613687	https://www.ncbi.nlm.nih.gov/pubmed/?term=24613687
NR_15441	NR_15441	https://www.ncbi.nlm.nih.gov/nuccore/NR_15441	N/A	N/A	Colorectal Cancer	114500	http://www.omim.org/entry/114500?search=Colon%20Cancer&highlight=colonic%20colon%20cancerous%20cancer	Radiation	N/A	N/A	N/A	N/A	N/A	N/A	Radiation treatment	HT29, SW480, RKO, Lovo and HCT116 cell lines	Human	R05532, NR_015441, and NR_033374 were positively correlated with radiation resistance(all P < 0.01).	25421768	https://www.ncbi.nlm.nih.gov/pubmed/?term=25421768
NR2F1-AS1	NR_109825.1	https://www.ncbi.nlm.nih.gov/nuccore/NR_109825.1	NONHSAT102791.2	http://www.noncode.org/show_rna.php?id=NONHSAT102791&version=2&utd=1#	Asthma	600807	http://www.omim.org/entry/600807?search=asthma&highlight=asthma	Dexamethasone	D00292	http://www.genome.jp/dbget-bin/www_bget?drug:D00292	DB01234	https://www.drugbank.ca/drugs/DB01234	41879	http://www.ebi.ac.uk/chebi/searchId.do?chebiId=41879	Dexamethasone + FCS treatment	ASM cells	Human	down-regulated	24886442	https://www.ncbi.nlm.nih.gov/pubmed/?term=24886442
NR2F1-AS1	NR_109825.1	https://www.ncbi.nlm.nih.gov/nuccore/NR_109825.1	NONHSAT102791.2	http://www.noncode.org/show_rna.php?id=NONHSAT102791&version=2&utd=1#	Asthma	600807	http://www.omim.org/entry/600807?search=asthma&highlight=asthma	Foetal Calf Serum (FCS)	N/A	N/A	N/A	N/A	N/A	N/A	FCS treatment	ASM cells	Human	down-regulated	24886442	https://www.ncbi.nlm.nih.gov/pubmed/?term=24886442
NRG1	N/A	N/A	N/A	N/A	Lung Cancer	211980	http://www.omim.org/entry/211980?search=Lung%20Adenocarcinoma&highlight=lung%20pulmonary%20adenocarcinomatous%20adenocarcinoma%20pulmonic	Nickel	C00291	http://www.genome.jp/dbget-bin/www_bget?cpd:C00291	N/A	N/A	28112	http://www.ebi.ac.uk/chebi/searchId.do?chebiId=CHEBI:28112	intramuscular injection of 10 mg of Ni3S2 (Sigma–Aldrich, USA) suspended in 0.2 mL of Chloromycetin solution	Wistar rats	Rat	NRG1 was highly expressed in lung cancer induced by nickel.	22665269	https://www.ncbi.nlm.nih.gov/pubmed/?term=22665269
PANDA	JF803844.1	https://www.ncbi.nlm.nih.gov/nuccore/JF803844.1	NONHSAT209051.1	http://www.noncode.org/show_rna.php?id=NONHSAT209051&version=1&utd=1#	Cancer	N/A	N/A	Arsenic	C06269	http://www.genome.jp/dbget-bin/www_bget?cpd:C06269	N/A	N/A	27563	http://www.ebi.ac.uk/chebi/searchId.do?chebiId=CHEBI:27563	Arsenic exposure	workers in arsenic plants	Human	The decrease of △△Ct values is statistically significant for Linc p21, MEG3, PANDA in the two exposure groups, and HOTAIR and MALAT1 only in workers of A plant (P < 0.05).	26772154	https://www.ncbi.nlm.nih.gov/pubmed/?term=26772154
PANDA	JF803844.1	https://www.ncbi.nlm.nih.gov/nuccore/JF803844.1	NONHSAT209051.1	http://www.noncode.org/show_rna.php?id=NONHSAT209051&version=1&utd=1#	Peripheral Vascular Diseases	N/A	N/A	Arsenic	C06269	http://www.genome.jp/dbget-bin/www_bget?cpd:C06269	N/A	N/A	27563	http://www.ebi.ac.uk/chebi/searchId.do?chebiId=CHEBI:27563	Arsenic exposure	workers in arsenic plants	Human	The decrease of △△Ct values is statistically significant for Linc p21, MEG3, PANDA in the two exposure groups, and HOTAIR and MALAT1 only in workers of A plant (P < 0.05).	26772154	https://www.ncbi.nlm.nih.gov/pubmed/?term=26772154
PANDA	JF803844.1	https://www.ncbi.nlm.nih.gov/nuccore/JF803844.1	NONHSAT209051.1	http://www.noncode.org/show_rna.php?id=NONHSAT209051&version=1&utd=1#	Reproductive Txoicity	N/A	N/A	Arsenic	C06269	http://www.genome.jp/dbget-bin/www_bget?cpd:C06269	N/A	N/A	27563	http://www.ebi.ac.uk/chebi/searchId.do?chebiId=CHEBI:27563	Arsenic exposure	workers in arsenic plants	Human	The decrease of △△Ct values is statistically significant for Linc p21, MEG3, PANDA in the two exposure groups, and HOTAIR and MALAT1 only in workers of A plant (P < 0.05).	26772154	https://www.ncbi.nlm.nih.gov/pubmed/?term=26772154
PANDA	JF803844.1	https://www.ncbi.nlm.nih.gov/nuccore/JF803844.1	NONHSAT209051.1	http://www.noncode.org/show_rna.php?id=NONHSAT209051&version=1&utd=1#	Skin Lesions	N/A	N/A	Arsenic	C06269	http://www.genome.jp/dbget-bin/www_bget?cpd:C06269	N/A	N/A	27563	http://www.ebi.ac.uk/chebi/searchId.do?chebiId=CHEBI:27563	Arsenic exposure	workers in arsenic plants	Human	The decrease of △△Ct values is statistically significant for Linc p21, MEG3, PANDA in the two exposure groups, and HOTAIR and MALAT1 only in workers of A plant (P < 0.05).	26772154	https://www.ncbi.nlm.nih.gov/pubmed/?term=26772154
PANDA	JF803844.1	https://www.ncbi.nlm.nih.gov/nuccore/JF803844.1	NONHSAT209051.1	http://www.noncode.org/show_rna.php?id=NONHSAT209051&version=1&utd=1#	Cancer	N/A	N/A	Low-dose ionizing radiation (LDIR)	N/A	N/A	N/A	N/A	N/A	N/A	LDIR exposure (gamma rays at a dose rate of 0.0082 Gy/s)	MDA-MB-361, HEK293, U2OS, T47D, and HUVEC cell lines	Human	LncRNAs BC036914,PANDA, BX647881, and PARTICLE showed significantly enhanced transcription following irradiation.	25900080	https://www.ncbi.nlm.nih.gov/pubmed/?term=25900080
PANDAR	NR_109836.1	https://www.ncbi.nlm.nih.gov/nuccore/NR_109836.1	N/A	N/A	Colorectal Cancer	114500	http://www.omim.org/entry/114500?search=Colon%20Cancer&highlight=colonic%20colon%20cancerous%20cancer	Curcumin	C10443	http://www.kegg.jp/dbget-bin/www_bget?C10443	DB11672	https://www.drugbank.ca/drugs/DB11672	3962	http://www.ebi.ac.uk/chebi/searchId.do?chebiId=3962	Curcumin treatment	DLD-1, SW620, and HCT116 cell lines	Human	Expression of PANDAR was increased in curcumin-treated CRC cells.	28176943	https://www.ncbi.nlm.nih.gov/pubmed/?term=28176943
PARTICLE	NR_038942.1	https://www.ncbi.nlm.nih.gov/nuccore/NR_038942.1	N/A	N/A	Cancer	N/A	N/A	Low-dose ionizing radiation (LDIR)	N/A	N/A	N/A	N/A	N/A	N/A	LDIR exposure (gamma rays at a dose rate of 0.0082 Gy/s)	MDA-MB-361, HEK293, U2OS, T47D, and HUVEC cell lines	Human	LncRNAs BC036914,PANDA, BX647881, and PARTICLE showed significantly enhanced transcription following irradiation.	25900080	https://www.ncbi.nlm.nih.gov/pubmed/?term=25900080
PBX4	N/A	N/A	NONHSAT180246.1	http://www.noncode.org/show_rna.php?id=NONHSAT180246&version=1&utd=1#	Colon Cancer	114500	http://www.omim.org/entry/114500?search=Colon%20Cancer&highlight=colonic%20colon%20cancerous%20cancer	Vincristine	D08679	http://www.genome.jp/dbget-bin/www_bget?drug:D08679	DB00541	https://www.drugbank.ca/drugs/DB00541	28445	http://www.ebi.ac.uk/chebi/searchId.do?chebiId=28445	Vincristine treatment	HCT-8 cell line	Human	up-regulated	26164760	https://www.ncbi.nlm.nih.gov/pubmed/?term=26164760
PCAT-1	NR_045262.1	https://www.ncbi.nlm.nih.gov/nuccore/NR_045262.1	NONHSAT129015.2	http://www.noncode.org/show_rna.php?id=NONHSAT129015&version=2&utd=1#	Prostate Cancer	176807	http://www.omim.org/entry/176807?search=Prostate%20Cancer&highlight=prostatic%20prostate%20cancerous%20cancer	Olaparib	D09730	http://www.genome.jp/dbget-bin/www_bget?drug:D09730	DB09074	https://www.drugbank.ca/drugs/DB09074	83766	http://www.ebi.ac.uk/chebi/searchId.do?chebiId=83766	Olaparib treatment (25uM)	LNCaP, Du145, and RWPE cell lines	Human	Following treatment with two PARP1 inhibitors (Olaparib or ABT-888), knockdown of PCAT-1 in LNCaP cells prevented cell death, whereas overexpression of PCAT-1 in Du145 and RWPE prostate cells increased cell death in response to PARP inhibition.	24473064	https://www.ncbi.nlm.nih.gov/pubmed/?term=24473064
PCAT-1	NR_045262.1	https://www.ncbi.nlm.nih.gov/nuccore/NR_045262.1	NONHSAT129015.2	http://www.noncode.org/show_rna.php?id=NONHSAT129015&version=2&utd=1#	Prostate Cancer	176807	http://www.omim.org/entry/176807?search=Prostate%20Cancer&highlight=prostatic%20prostate%20cancerous%20cancer	ABT-888	D09692	http://www.genome.jp/dbget-bin/www_bget?drug:D09692	N/A	N/A	62880	http://www.ebi.ac.uk/chebi/searchId.do?chebiId=CHEBI:62880	ABT-888 (100uM)	LNCaP, Du145, and RWPE cell lines	Human	Following treatment with two PARP1 inhibitors (Olaparib or ABT-888), knockdown of PCAT-1 in LNCaP cells prevented cell death, whereas overexpression of PCAT-1 in Du145 and RWPE prostate cells increased cell death in response to PARP inhibition.	24473064	https://www.ncbi.nlm.nih.gov/pubmed/?term=24473064
PCAT-1	NR_045262.1	https://www.ncbi.nlm.nih.gov/nuccore/NR_045262.1	NONHSAT129015.2	http://www.noncode.org/show_rna.php?id=NONHSAT129015&version=2&utd=1#	Prostate Cancer	176807	http://www.omim.org/entry/176807?search=Prostate%20Cancer&highlight=prostatic%20prostate%20cancerous%20cancer	Ionizing Radiation	N/A	N/A	N/A	N/A	N/A	N/A	Ionizing Radiation treatment (4 Gy)	LNCaP, Du145, and RWPE cell lines	Human	PCAT-1 expression led to decreased cell survival in Du145 and RWPE cells, whereasPCAT-1 knockdown increased LNCaP cell survival.	24473064	https://www.ncbi.nlm.nih.gov/pubmed/?term=24473064
PCAT-29	N/A	N/A	N/A	N/A	Obesity	601665	http://www.omim.org/entry/601665?search=Obesity&highlight=obesity	High Stability Fucoxanthin (HS-Fx)	C08596	http://www.genome.jp/dbget-bin/www_bget?cpd:C08596	N/A	N/A	5186	http://www.ebi.ac.uk/chebi/searchId.do?chebiId=CHEBI:5186	HS-Fx treatment	abdominal omental or subcutaneous adipose tissues	Human	The co-treatment of the cells with HS-Fx dramatically decreased the levels of these lncRNAs.	26057608	https://www.ncbi.nlm.nih.gov/pubmed/?term=26057608
PCAT-29	N/A	N/A	N/A	N/A	Obesity	601665	http://www.omim.org/entry/601665?search=Obesity&highlight=obesity	Palmitic Acid (PA)	N/A	N/A	N/A	N/A	N/A	N/A	PA treatment	abdominal omental or subcutaneous adipose tissues	Human	up-regulated	26057608	https://www.ncbi.nlm.nih.gov/pubmed/?term=26057608
PCAT-43	N/A	N/A	N/A	N/A	Obesity	601665	http://www.omim.org/entry/601665?search=Obesity&highlight=obesity	High Stability Fucoxanthin (HS-Fx)	C08596	http://www.genome.jp/dbget-bin/www_bget?cpd:C08596	N/A	N/A	5186	http://www.ebi.ac.uk/chebi/searchId.do?chebiId=CHEBI:5186	HS-Fx treatment	abdominal omental or subcutaneous adipose tissues	Human	The co-treatment of the cells with HS-Fx dramatically decreased the levels of these lncRNAs.	26057608	https://www.ncbi.nlm.nih.gov/pubmed/?term=26057608
PCAT-43	N/A	N/A	N/A	N/A	Obesity	601665	http://www.omim.org/entry/601665?search=Obesity&highlight=obesity	Palmitic Acid (PA)	N/A	N/A	N/A	N/A	N/A	N/A	PA treatment	abdominal omental or subcutaneous adipose tissues	Human	up-regulated	26057608	https://www.ncbi.nlm.nih.gov/pubmed/?term=26057608
PCGEM1	NR_002769.1	https://www.ncbi.nlm.nih.gov/nuccore/NR_002769.1	NONHSAT076153.2	http://www.noncode.org/show_rna.php?id=NONHSAT076153&version=2&utd=1#	Prostate Cancer	176807	http://www.omim.org/entry/176807?search=Prostate%20Cancer&highlight=prostatic%20prostate%20cancerous%20cancer	Doxorubicin	C01661	http://www.kegg.jp/dbget-bin/www_bget?C01661	DB00997	https://www.drugbank.ca/drugs/DB00997	28748	http://www.ebi.ac.uk/chebi/searchId.do?chebiId=28748	Doxorubicin treatment	LNCaP cell	Human	PCGEM1 overexpression in LNCaP cell culture model results in the inhibition of apoptosis induced by doxorubicin (DOX).	16569192	https://www.ncbi.nlm.nih.gov/pubmed/?term=16569192
PDLIM1P1	NG_002606.5	https://www.ncbi.nlm.nih.gov/nuccore/NG_002606.5	N/A	N/A	Osteoarthritis	140600	http://www.omim.org/entry/140600?search=Osteoarthritis&highlight=osteoarthriti	Interleukin-1β (IL-1β)	N/A	N/A	N/A	N/A	N/A	N/A	Interleukin-1β (IL-1β) stimulation	patients with hip OA, knee OA and fracture of the neck of the femur without OA.	Human	up-regulated	27023358	https://www.ncbi.nlm.nih.gov/pubmed/?term=27023358
POTEF-AS1	N/A	N/A	N/A	N/A	Prostate Cancer	176807	http://www.omim.org/entry/176807?search=Prostate%20Cancer&highlight=prostatic%20prostate%20cancerous%20cancer	Docetaxel	C11231	http://www.kegg.jp/dbget-bin/www_bget?C11231	DB01248	https://www.drugbank.ca/drugs/DB01248	4672	http://www.ebi.ac.uk/chebi/searchId.do?chebiId=4672	Docetaxel treatment	LNCaP cell line	Human	POTEF-AS1 promoted cell growth, repressed genes related to the Toll-like receptor signaling and apoptosis pathways, and inhibited apoptosis in docetaxel-treated LNCaP cells.	28032932	https://www.ncbi.nlm.nih.gov/pubmed/?term=28032932
PROM1	N/A	N/A	NONHSAT095662.2	http://www.noncode.org/show_rna.php?id=NONHSAT095662&version=2&utd=1#	Head and Neck Squamous Cell Carcinoma (HNSCC)	275355	http://www.omim.org/entry/275355?search=Head%20and%20Neck%20Squamous%20Cell%20Carcinoma%20%28HNSCC%29&highlight=head%20neck%20carcinomatous%20cell%20squamous%20carcinoma%20hnscc	HPV16	N/A	N/A	N/A	N/A	N/A	N/A	HPV infection	HNSCC patients	Human	HOTAIR, PROM1, CCAT1, and MUC19 levels, determined by qRT-PCR were inversely correlated with MDSCs collection of HPV-associated HNSCC in 2 independent patient cohorts.	28159935	https://www.ncbi.nlm.nih.gov/pubmed/?term=28159935
PSORS1C3	NR_026816.1	https://www.ncbi.nlm.nih.gov/nuccore/NR_026816.1	NONHSAT108735.2	http://www.noncode.org/show_rna.php?id=NONHSAT108735&version=2&utd=1#	Lung Squamous Cell Carcinoma	211980	http://www.omim.org/entry/211980?search=Lung%20Squamous%20Cell%20Carcinoma&highlight=carcinomatous%20cell%20squamous%20lung%20carcinoma%20pulmonary%20pulmonic	Cisplatin	C06911	http://www.kegg.jp/dbget-bin/www_bget?C06911	DB00515	https://www.drugbank.ca/drugs/DB00515	27899	http://www.ebi.ac.uk/chebi/searchId.do?chebiId=27899	Cisplatin treatment	Lung SCC patients	Human	up-regulated	25250788	https://www.ncbi.nlm.nih.gov/pubmed/?term=25250788
PTENpg1 asRNA α	BX374997.2	https://www.ncbi.nlm.nih.gov/nucest/BX374997.2	N/A	N/A	Osteosarcoma	211980	http://www.omim.org/entry/211980?search=Non-Small%20Cell%20Lung%20Cancer&highlight=non%20cancer%20nonsmall%20cell%20cancerous%20lung%20small%20pulmonary%20pulmonic	Doxorubicin	C01661	http://www.kegg.jp/dbget-bin/www_bget?C01661	DB00997	https://www.drugbank.ca/drugs/DB00997	28748	http://www.ebi.ac.uk/chebi/searchId.do?chebiId=28748	Doxorubicin treatment	HEK293, HEK293T and U2OS cell lines	Human	Suppression of PTENpg1 asRNA α caused a modest effect on the basal levels of cell death but clearly sensitized cells to the DNA-damaging agent doxorubicin.	23435381	https://www.ncbi.nlm.nih.gov/pubmed/?term=23435381
PTOV1-AS1	NR_040037.1	https://www.ncbi.nlm.nih.gov/nuccore/NR_040037.1	NONHSAT067252.2	http://www.noncode.org/show_rna.php?id=NONHSAT067252&version=2&utd=1#	Head and Neck Squamous Cell Carcinoma (HNSCC)	275355	http://www.omim.org/entry/275355?search=Head%20and%20Neck%20Squamous%20Cell%20Carcinoma%20%28HNSCC%29&highlight=head%20neck%20carcinomatous%20cell%20squamous%20carcinoma%20hnscc	Human Papilloma Virus (HPV)	N/A	N/A	N/A	N/A	N/A	N/A	HPV infection	HNSCC-derived cells	Human	up-regulated	27424183	https://www.ncbi.nlm.nih.gov/pubmed/?term=27424183
PVT1	NR_003367.3	http://www.ncbi.nlm.nih.gov/nuccore/NR_003367.3	NONHSAT129050.2	http://www.noncode.org/show_rna.php?id=NONHSAT129050&version=2&utd=1#	Bladder Carcinoma	109800	http://www.omim.org/entry/109800?search=Bladder%20Cancer&highlight=cancerous%20bladder%20cancer	Doxycycline	D07876	http://www.genome.jp/dbget-bin/www_bget?drug:D07876	DB00254	https://www.drugbank.ca/drugs/DB00254	50845	http://www.ebi.ac.uk/chebi/searchId.do?chebiId=50845	Doxycycline treatment	T24 and 5637 cell lines	Human	The relative activity of caspase-3 was significantly increased when cells were treated with the PVT1 shRNA induced by 1 ug/ml doxycycline.	26517688	https://www.ncbi.nlm.nih.gov/pubmed/?term=26517688
PVT1	NR_003367.3	http://www.ncbi.nlm.nih.gov/nuccore/NR_003367.3	NONHSAT129050.2	http://www.noncode.org/show_rna.php?id=NONHSAT129050&version=2&utd=1#	Pancreatic Cancer	260350	http://www.omim.org/entry/260350?search=Pancreatic%20Cancer&highlight=pancreatic%20cancerous%20cancer%20pancreas	Gemcitabine	D02368	http://www.genome.jp/dbget-bin/www_bget?drug:D02368	DB00441	https://www.drugbank.ca/drugs/DB00441	175901	http://www.ebi.ac.uk/chebi/searchId.do?chebiId=175901	Gemcitabine treatment	ASPC-1 cell	Human	Functional inactivation of the PVT1 gene led to enhanced Gemcitabine sensitivity in human pancreatic cancer ASPC-1 cells.	21316338	https://www.ncbi.nlm.nih.gov/pubmed/?term=21316338
PVT1	NR_003367.3	http://www.ncbi.nlm.nih.gov/nuccore/NR_003367.3	NONHSAT129050.2	http://www.noncode.org/show_rna.php?id=NONHSAT129050&version=2&utd=1#	Gastric Cancer	613659	http://www.omim.org/entry/613659?search=Gastric%20Cancer&highlight=gastric%20cancerous%20cancer	Cisplatin	C06911	http://www.kegg.jp/dbget-bin/www_bget?C06911	DB00515	https://www.drugbank.ca/drugs/DB00515	27899	http://www.ebi.ac.uk/chebi/searchId.do?chebiId=27899	cisplatin treatment	BGC823/DDP and SGC7901/DDP cell lines	Human	BGC823/DDP and SGC7901/DDP cells transfected with PVT-1 siRNA and treated with cisplatin exhibited significant lower survival rate and high percentage of apoptotic tumor cells	25956062	https://www.ncbi.nlm.nih.gov/pubmed/?term=25956062
PVT1	NR_003367.3	http://www.ncbi.nlm.nih.gov/nuccore/NR_003367.3	NONHSAT129050.2	http://www.noncode.org/show_rna.php?id=NONHSAT129050&version=2&utd=1#	Cervical Cancer	603956	http://www.omim.org/entry/603956?search=Cervical%20Cancer&highlight=cancerous%20cervical%20cancer	Paclitaxel	D00491	http://www.kegg.jp/dbget-bin/www_bget?D00491	DB01229	https://www.drugbank.ca/drugs/DB01229	45863	http://www.ebi.ac.uk/chebi/searchId.do?chebiId=45863	paclitaxel treatment	CaSki cell line	Human	PVT1 could inhibit paclitaxel (PTX) induced epithelial-to-mesenchymal transition (EMT) and also sensitize CaSki cells to PTX.	28296507	https://www.ncbi.nlm.nih.gov/pubmed/?term=28296507
PVT1	NR_003367.3	http://www.ncbi.nlm.nih.gov/nuccore/NR_003367.3	NONHSAT129050.2	http://www.noncode.org/show_rna.php?id=NONHSAT129050&version=2&utd=1#	Asthma	600807	http://www.omim.org/entry/600807?search=asthma&highlight=asthma	Dexamethasone	D00292	http://www.genome.jp/dbget-bin/www_bget?drug:D00292	DB01234	https://www.drugbank.ca/drugs/DB01234	41879	http://www.ebi.ac.uk/chebi/searchId.do?chebiId=41879	Dexamethasone + FCS treatment	ASM cells	Human	up-regulated	24886442	https://www.ncbi.nlm.nih.gov/pubmed/?term=24886442
PVT1	NR_003367.3	http://www.ncbi.nlm.nih.gov/nuccore/NR_003367.3	NONHSAT129050.2	http://www.noncode.org/show_rna.php?id=NONHSAT129050&version=2&utd=1#	Cardiac Hypertrophy	192600	http://www.omim.org/entry/192600?search=Cardiac%20Hypertrophy&highlight=cardiac%20hypertrophy	Angitension II	N/A	N/A	N/A	N/A	N/A	N/A	Angitension II treatment	C57BL/6 mice	Mouse	Ang II stimulation induced significantly increased (P < 0.05) expression of PVT1 compared to starvation group	26045764	https://www.ncbi.nlm.nih.gov/pubmed/?term=26045764
PVT1	NR_003367.3	http://www.ncbi.nlm.nih.gov/nuccore/NR_003367.3	NONHSAT129050.2	http://www.noncode.org/show_rna.php?id=NONHSAT129050&version=2&utd=1#	Ovarian Cancer	211980	http://www.omim.org/entry/211980?search=Non-Small%20Cell%20Lung%20Cancer&highlight=non%20cancer%20nonsmall%20cell%20cancerous%20lung%20small%20pulmonary%20pulmonic	Carboplatin-docetaxel	N/A	N/A	N/A	N/A	N/A	N/A	Carboplatin-docetaxel treatment	3AO cell lines	Human	The expression of PVT1 positively correlates with anticancer action of carboplatin plus docetaxel.	26097562	https://www.ncbi.nlm.nih.gov/pubmed/?term=26097562
PVT1	PVT1	http://www.ncbi.nlm.nih.gov/nuccore/NR_003367.3	NONHSAT129050.2	http://www.noncode.org/show_rna.php?id=NONHSAT129050&version=2&utd=1#	Asthma	600807	http://www.omim.org/entry/600807?search=asthma&highlight=asthma	Foetal Calf Serum (FCS)	N/A	N/A	N/A	N/A	N/A	N/A	FCS treatment	ASM cells	Human	up-regulated	24886442	https://www.ncbi.nlm.nih.gov/pubmed/?term=24886442
PVT1	NR_003367.3	http://www.ncbi.nlm.nih.gov/nuccore/NR_003367.3	NONHSAT129050.2	http://www.noncode.org/show_rna.php?id=NONHSAT129050&version=2&utd=1#	acute kidney injury (AKI)	N/A	N/A	Lipopolysaccharide (LPS)	C00338	http://www.genome.jp/dbget-bin/www_bget?cpd:C00338	N/A	N/A	16412	http://www.ebi.ac.uk/chebi/searchId.do?chebiId=CHEBI:16412	lipopolysaccharide stimulation	in HK-2 cell line	Human	Cell viability was remarkably decreased and cell apoptosis rate was increased in LPS-induced cells with pc-PVT1	28391160	https://www.ncbi.nlm.nih.gov/pubmed/?term=28391160
R05532	N/A	N/A	N/A	N/A	Colorectal Cancer	114500	http://www.omim.org/entry/114500?search=Colon%20Cancer&highlight=colonic%20colon%20cancerous%20cancer	Radiation	N/A	N/A	N/A	N/A	N/A	N/A	Radiation treatment	HT29, SW480, RKO, Lovo and HCT116 cell lines	Human	R05532, NR_015441, and NR_033374 were positively correlated with radiation resistance(all P < 0.01).	25421768	https://www.ncbi.nlm.nih.gov/pubmed/?term=25421768
Risa	N/A	N/A	N/A	N/A	Insulin-Resistance-Related Disease	N/A	N/A	Insulin	N/A	N/A	N/A	N/A	5931	http://www.ebi.ac.uk/chebi/searchId.do?chebiId=CHEBI:5931	Insulin treatment	C57BL/6 and ob/ob mice	Mouse	Tail vein injection of adenovirus to knock down Risa enhanced insulin sensitivity and hepatic autophagy in both C57BL/6 and ob/ob mice.	27251173	https://www.ncbi.nlm.nih.gov/pubmed/?term=27251173
ROR	N/A	N/A	NONHSAT059436.2	http://www.noncode.org/show_rna.php?id=NONHSAT059436&version=2&utd=1#	Pancreatic Cancer	260350	http://www.omim.org/entry/260350?search=Pancreatic%20Cancer&highlight=pancreatic%20cancerous%20cancer%20pancreas	Gemcitabine	D02368	http://www.genome.jp/dbget-bin/www_bget?drug:D02368	DB00441	https://www.drugbank.ca/drugs/DB00441	175901	http://www.ebi.ac.uk/chebi/searchId.do?chebiId=175901	Gemcitabine treatment	PANC-1 and MIAPaCa-2 cell lines	Human	Linc-ROR siRNA significantly sensitized PANC-1 and MIAPaCa-2 cells to gemcitabine, while linc-ROR overexpression significantly reduced the sensitivity.	27785603	https://www.ncbi.nlm.nih.gov/pubmed/?term=27785603
ROR	N/A	N/A	NONHSAT059436.2	http://www.noncode.org/show_rna.php?id=NONHSAT059436&version=2&utd=1#	Non-small-cell Lung Cancer	211980	http://www.omim.org/entry/211980?search=Non-Small%20Cell%20Lung%20Cancer&highlight=non%20cancer%20nonsmall%20cell%20cancerous%20lung%20small%20pulmonary%20pulmonic	Cisplatin	C06911	http://www.kegg.jp/dbget-bin/www_bget?C06911	DB00515	https://www.drugbank.ca/drugs/DB00515	27899	http://www.ebi.ac.uk/chebi/searchId.do?chebiId=27899	Cisplatin treatment	A549/DDP cell line	Human	Long non-coding RNA ROR may affect the sensitivity of lung adenocarcinoma cells to DDP by targeting PI3K/Akt/mTOR signaling pathway.	28459375	https://www.ncbi.nlm.nih.gov/pubmed/?term=28459375
ROR	N/A	N/A	NONHSAT059436.2	http://www.noncode.org/show_rna.php?id=NONHSAT059436&version=2&utd=1#	Breast Cancer	114480	http://www.omim.org/entry/114480?search=Breast%20Cancer&highlight=cancerous%20breast%20cancer	Tamoxifen	D08559	http://www.kegg.jp/dbget-bin/www_bget?D08559	DB00675	https://www.drugbank.ca/drugs/DB00675	41774	http://www.ebi.ac.uk/chebi/searchId.do?chebiId=41774	Tamoxifen treatment	MCF10A, MCF7 and MDA-MB-231 cell lines	Human	Down-regulated lncRNA-ROR could inhibit the EMT of breast cancer cells and enhance the sensibility of breast cancer cells to tamoxifen.	28063065	https://www.ncbi.nlm.nih.gov/pubmed/?term=28063065
ROR	N/A	N/A	NONHSAT059436.2	http://www.noncode.org/show_rna.php?id=NONHSAT059436&version=2&utd=1#	Breast Cancer	114480	http://www.omim.org/entry/114480?search=Breast%20Cancer&highlight=cancerous%20breast%20cancer	Tamoxifen	D08559	http://www.kegg.jp/dbget-bin/www_bget?D08559	DB00675	https://www.drugbank.ca/drugs/DB00675	41774	http://www.ebi.ac.uk/chebi/searchId.do?chebiId=41774	Tamoxifen treatment	BT474 cell line	Human	Downregulated long non-coding RNA ROR suppressed the drug resistance to Tamoxifen.	28635401	https://www.ncbi.nlm.nih.gov/pubmed/?term=28635401
ROR	N/A	N/A	NONHSAT059436.2	http://www.noncode.org/show_rna.php?id=NONHSAT059436&version=2&utd=1#	Lung Cancer	211980	http://www.omim.org/entry/211980?search=Lung%20Adenocarcinoma&highlight=lung%20pulmonary%20adenocarcinomatous%20adenocarcinoma%20pulmonic	Docetaxel	C11231	http://www.kegg.jp/dbget-bin/www_bget?C11231	DB01248	https://www.drugbank.ca/drugs/DB01248	4672	http://www.ebi.ac.uk/chebi/searchId.do?chebiId=4672	Docetaxel treatment	LAD cell line	Human	ROR was upregulated in docetaxel-resistant LAD cells.	28388536	https://www.ncbi.nlm.nih.gov/pubmed/?term=28388536
RP11-1008C21.1	N/A	N/A	NONHSAT041696.2	http://www.noncode.org/show_rna.php?id=NONHSAT041696&version=2&utd=1#	Osteoarthritis	140600	http://www.omim.org/entry/140600?search=Osteoarthritis&highlight=osteoarthriti	Interleukin-1β (IL-1β)	N/A	N/A	N/A	N/A	N/A	N/A	Interleukin-1β (IL-1β) stimulation	patients with hip OA, knee OA and fracture of the neck of the femur without OA.	Human	up-regulated	27023358	https://www.ncbi.nlm.nih.gov/pubmed/?term=27023358
RP11-1008C21.1	N/A	N/A	NONHSAT041696.2	http://www.noncode.org/show_rna.php?id=NONHSAT041696&version=2&utd=1#	Osteoarthritis	140600	http://www.omim.org/entry/140600?search=Osteoarthritis&highlight=osteoarthriti	Interleukin-1β (IL-1β)	N/A	N/A	N/A	N/A	N/A	N/A	Interleukin-1β (IL-1β) stimulation	patients with hip OA, knee OA and fracture of the neck of the femur without OA.	Human	up-regulated	27023358	https://www.ncbi.nlm.nih.gov/pubmed/?term=27023358
RP11-1008C21.1	N/A	N/A	NONHSAT041696.2	http://www.noncode.org/show_rna.php?id=NONHSAT041696&version=2&utd=1#	Osteoarthritis	140600	http://www.omim.org/entry/140600?search=Osteoarthritis&highlight=osteoarthriti	Interleukin-1β (IL-1β)	N/A	N/A	N/A	N/A	N/A	N/A	Interleukin-1β (IL-1β) stimulation	patients with hip OA, knee OA and fracture of the neck of the femur without OA.	Human	up-regulated	27023358	https://www.ncbi.nlm.nih.gov/pubmed/?term=27023358
RP11-102F4.3	N/A	N/A	NONHSAT127134.2	http://www.noncode.org/show_rna.php?id=NONHSAT127134&version=2&utd=1#	Lung Squamous Cell Carcinoma	211980	http://www.omim.org/entry/211980?search=Lung%20Squamous%20Cell%20Carcinoma&highlight=carcinomatous%20cell%20squamous%20lung%20carcinoma%20pulmonary%20pulmonic	Cisplatin	C06911	http://www.kegg.jp/dbget-bin/www_bget?C06911	DB00515	https://www.drugbank.ca/drugs/DB00515	27899	http://www.ebi.ac.uk/chebi/searchId.do?chebiId=27899	Cisplatin treatment	Lung SCC patients	Human	up-regulated	25250788	https://www.ncbi.nlm.nih.gov/pubmed/?term=25250788
RP11-104E19.1	N/A	N/A	NONHSAT036066.2	http://www.noncode.org/show_rna.php?id=NONHSAT036066&version=2&utd=1#	Lung Squamous Cell Carcinoma	211980	http://www.omim.org/entry/211980?search=Lung%20Squamous%20Cell%20Carcinoma&highlight=carcinomatous%20cell%20squamous%20lung%20carcinoma%20pulmonary%20pulmonic	Cisplatin	C06911	http://www.kegg.jp/dbget-bin/www_bget?C06911	DB00515	https://www.drugbank.ca/drugs/DB00515	27899	http://www.ebi.ac.uk/chebi/searchId.do?chebiId=27899	Cisplatin treatment	Lung SCC patients	Human	up-regulated	25250788	https://www.ncbi.nlm.nih.gov/pubmed/?term=25250788
RP11-118B18.1	N/A	N/A	NONHSAT055543.2	http://www.noncode.org/show_rna.php?id=NONHSAT055543&version=2&utd=1#	Osteoarthritis	140600	http://www.omim.org/entry/140600?search=Osteoarthritis&highlight=osteoarthriti	Interleukin-1β (IL-1β)	N/A	N/A	N/A	N/A	N/A	N/A	Interleukin-1β (IL-1β) stimulation	patients with hip OA, knee OA and fracture of the neck of the femur without OA.	Human	up-regulated	27023358	https://www.ncbi.nlm.nih.gov/pubmed/?term=27023358
RP11-118B22.4	N/A	N/A	NONHSAT026395.2	http://www.noncode.org/show_rna.php?id=NONHSAT026395&version=2&utd=1#	Osteoarthritis	140600	http://www.omim.org/entry/140600?search=Osteoarthritis&highlight=osteoarthriti	Interleukin-1β (IL-1β)	N/A	N/A	N/A	N/A	N/A	N/A	Interleukin-1β (IL-1β) stimulation	patients with hip OA, knee OA and fracture of the neck of the femur without OA.	Human	up-regulated	27023358	https://www.ncbi.nlm.nih.gov/pubmed/?term=27023358
RP11-121L11.3	N/A	N/A	NONHSAT100126.2	http://www.noncode.org/show_rna.php?id=NONHSAT100126&version=2&utd=1#	Prostate Cancer	176807	http://www.omim.org/entry/176807?search=Prostate%20Cancer&highlight=prostatic%20prostate%20cancerous%20cancer	Dihydrotestosterone (DHT)	D07456	http://www.genome.jp/dbget-bin/www_bget?drug:D07456	DB02901	https://www.drugbank.ca/drugs/DB02901	16330	http://www.ebi.ac.uk/chebi/searchId.do?chebiId=16330	DHT treatment	LNCaP cell line	Human	down-regulated	27556357	https://www.ncbi.nlm.nih.gov/pubmed/?term=27556357
RP11-1223D19.1	N/A	N/A	NONHSAT073178.2	http://www.noncode.org/show_rna.php?id=NONHSAT073178&version=2&utd=1#	Lung Squamous Cell Carcinoma	211980	http://www.omim.org/entry/211980?search=Lung%20Squamous%20Cell%20Carcinoma&highlight=carcinomatous%20cell%20squamous%20lung%20carcinoma%20pulmonary%20pulmonic	Cisplatin	C06911	http://www.kegg.jp/dbget-bin/www_bget?C06911	DB00515	https://www.drugbank.ca/drugs/DB00515	27899	http://www.ebi.ac.uk/chebi/searchId.do?chebiId=27899	Cisplatin treatment	Lung SCC patients	Human	up-regulated	25250788	https://www.ncbi.nlm.nih.gov/pubmed/?term=25250788
RP11-13P5.2	N/A	N/A	NONHSAT115834.2	http://www.noncode.org/show_rna.php?id=NONHSAT115834&version=2&utd=1#	Osteoarthritis	140600	http://www.omim.org/entry/140600?search=Osteoarthritis&highlight=osteoarthriti	Interleukin-1β (IL-1β)	N/A	N/A	N/A	N/A	N/A	N/A	Interleukin-1β (IL-1β) stimulation	patients with hip OA, knee OA and fracture of the neck of the femur without OA.	Human	up-regulated	27023358	https://www.ncbi.nlm.nih.gov/pubmed/?term=27023358
RP11-156K13.1	N/A	N/A	NONHSAT125294.2	http://www.noncode.org/show_rna.php?id=NONHSAT125294&version=2&utd=1#	Osteoarthritis	140600	http://www.omim.org/entry/140600?search=Osteoarthritis&highlight=osteoarthriti	Interleukin-1β (IL-1β)	N/A	N/A	N/A	N/A	N/A	N/A	Interleukin-1β (IL-1β) stimulation	patients with hip OA, knee OA and fracture of the neck of the femur without OA.	Human	down-regulated	27023358	https://www.ncbi.nlm.nih.gov/pubmed/?term=27023358
RP11-190D6.2	N/A	N/A	NONHSAT143824.2	http://www.noncode.org/show_rna.php?id=NONHSAT143824&version=2&utd=1#	epithelial ovarian cancer (EOC)	N/A	N/A	5-Aza-2-deoxycytidine (5-Aza-dc)	D03665	http://www.genome.jp/dbget-bin/www_bget?drug:D03665	DB01262	https://www.drugbank.ca/drugs/DB01262	50131	http://www.ebi.ac.uk/chebi/searchId.do?chebiId=50131	5-Aza-dc treatment	HO8910-PM, SKOV3, HEY-A8, and OVCAR3 cell lines	Human	RP11-190D6.2 was restored by 5-aza-2'-deoxycytidine treatment in EOC.	28280357	https://www.ncbi.nlm.nih.gov/pubmed/?term=28280357
RP11-284N8.3	N/A	N/A	NONHSAT005142.2	http://www.noncode.org/show_rna.php?id=NONHSAT005142&version=2&utd=1#	Lung Squamous Cell Carcinoma	211980	http://www.omim.org/entry/211980?search=Lung%20Squamous%20Cell%20Carcinoma&highlight=carcinomatous%20cell%20squamous%20lung%20carcinoma%20pulmonary%20pulmonic	Cisplatin	C06911	http://www.kegg.jp/dbget-bin/www_bget?C06911	DB00515	https://www.drugbank.ca/drugs/DB00515	27899	http://www.ebi.ac.uk/chebi/searchId.do?chebiId=27899	Cisplatin treatment	Lung SCC patients	Human	up-regulated	25250788	https://www.ncbi.nlm.nih.gov/pubmed/?term=25250788
RP11-305E17.6	N/A	N/A	NONHSAT004784.2	http://www.noncode.org/show_rna.php?id=NONHSAT004784&version=2&utd=1#	Osteoarthritis	140600	http://www.omim.org/entry/140600?search=Osteoarthritis&highlight=osteoarthriti	Interleukin-1β (IL-1β)	N/A	N/A	N/A	N/A	N/A	N/A	Interleukin-1β (IL-1β) stimulation	patients with hip OA, knee OA and fracture of the neck of the femur without OA.	Human	down-regulated	27023358	https://www.ncbi.nlm.nih.gov/pubmed/?term=27023358
RP11-325F22.5	N/A	N/A	NONHSAT122579.2	http://www.noncode.org/show_rna.php?id=NONHSAT122579&version=2&utd=1#	Osteoarthritis	140600	http://www.omim.org/entry/140600?search=Osteoarthritis&highlight=osteoarthriti	Interleukin-1β (IL-1β)	N/A	N/A	N/A	N/A	N/A	N/A	Interleukin-1β (IL-1β) stimulation	patients with hip OA, knee OA and fracture of the neck of the femur without OA.	Human	up-regulated	27023358	https://www.ncbi.nlm.nih.gov/pubmed/?term=27023358
RP11-344J7.2	N/A	N/A	NONHSAT112929.2	http://www.noncode.org/show_rna.php?id=NONHSAT112929&version=2&utd=1#	Asthma	600807	http://www.omim.org/entry/600807?search=asthma&highlight=asthma	Dexamethasone	D00292	http://www.genome.jp/dbget-bin/www_bget?drug:D00292	DB01234	https://www.drugbank.ca/drugs/DB01234	41879	http://www.ebi.ac.uk/chebi/searchId.do?chebiId=41879	Dexamethasone + FCS treatment	ASM cells	Human	up-regulated	24886442	https://www.ncbi.nlm.nih.gov/pubmed/?term=24886442
RP11-344J7.2	N/A	N/A	NONHSAT112929.2	http://www.noncode.org/show_rna.php?id=NONHSAT112929&version=2&utd=1#	Asthma	600807	http://www.omim.org/entry/600807?search=asthma&highlight=asthma	Foetal Calf Serum (FCS)	N/A	N/A	N/A	N/A	N/A	N/A	FCS treatment	ASM cells	Human	up-regulated	24886442	https://www.ncbi.nlm.nih.gov/pubmed/?term=24886442
RP11-354P17.15-001	N/A	N/A	N/A	N/A	Rejection of Renal Allografts	N/A	N/A	Interleukin-6	N/A	N/A	N/A	N/A	N/A	N/A	Interleukin-6 treatment	tubular epithelial cells	Human	up-regulated	26506996	https://www.ncbi.nlm.nih.gov/pubmed/?term=26506996
RP11-356I2.4	N/A	N/A	NONHSAT115187.2	http://www.noncode.org/show_rna.php?id=NONHSAT115187&version=2&utd=1#	Osteoarthritis	140600	http://www.omim.org/entry/140600?search=Osteoarthritis&highlight=osteoarthriti	Interleukin-1β (IL-1β)	N/A	N/A	N/A	N/A	N/A	N/A	Interleukin-1β (IL-1β) stimulation	patients with hip OA, knee OA and fracture of the neck of the femur without OA.	Human	up-regulated	27023358	https://www.ncbi.nlm.nih.gov/pubmed/?term=27023358
RP11-356I2.4	N/A	N/A	NONHSAT115187.2	http://www.noncode.org/show_rna.php?id=NONHSAT115187&version=2&utd=1#	Osteoarthritis	140600	http://www.omim.org/entry/140600?search=Osteoarthritis&highlight=osteoarthriti	Interleukin-1β (IL-1β)	N/A	N/A	N/A	N/A	N/A	N/A	Interleukin-1β (IL-1β) stimulation	patients with hip OA, knee OA and fracture of the neck of the femur without OA.	Human	up-regulated	27023358	https://www.ncbi.nlm.nih.gov/pubmed/?term=27023358
RP11-362A9.3	N/A	N/A	NONHSAT092754.2	http://www.noncode.org/show_rna.php?id=NONHSAT092754&version=2&utd=1#	Osteoarthritis	140600	http://www.omim.org/entry/140600?search=Osteoarthritis&highlight=osteoarthriti	Interleukin-1β (IL-1β)	N/A	N/A	N/A	N/A	N/A	N/A	Interleukin-1β (IL-1β) stimulation	patients with hip OA, knee OA and fracture of the neck of the femur without OA.	Human	down-regulated	27023358	https://www.ncbi.nlm.nih.gov/pubmed/?term=27023358
RP11-364P22.2	N/A	N/A	NONHSAT098975.2	http://www.noncode.org/show_rna.php?id=NONHSAT098975&version=2&utd=1#	Osteoarthritis	140600	http://www.omim.org/entry/140600?search=Osteoarthritis&highlight=osteoarthriti	Interleukin-1β (IL-1β)	N/A	N/A	N/A	N/A	N/A	N/A	Interleukin-1β (IL-1β) stimulation	patients with hip OA, knee OA and fracture of the neck of the femur without OA.	Human	up-regulated	27023358	https://www.ncbi.nlm.nih.gov/pubmed/?term=27023358
RP11-364P22.2	N/A	N/A	NONHSAT098975.2	http://www.noncode.org/show_rna.php?id=NONHSAT098975&version=2&utd=1#	Osteoarthritis	140600	http://www.omim.org/entry/140600?search=Osteoarthritis&highlight=osteoarthriti	Interleukin-1β (IL-1β)	N/A	N/A	N/A	N/A	N/A	N/A	Interleukin-1β (IL-1β) stimulation	patients with hip OA, knee OA and fracture of the neck of the femur without OA.	Human	up-regulated	27023358	https://www.ncbi.nlm.nih.gov/pubmed/?term=27023358
RP11-367G18.1	N/A	N/A	N/A	N/A	Osteoarthritis	140600	http://www.omim.org/entry/140600?search=Osteoarthritis&highlight=osteoarthriti	Interleukin-1β (IL-1β)	N/A	N/A	N/A	N/A	N/A	N/A	Interleukin-1β (IL-1β) stimulation	patients with hip OA, knee OA and fracture of the neck of the femur without OA.	Human	up-regulated	27023358	https://www.ncbi.nlm.nih.gov/pubmed/?term=27023358
RP11-367G18.1	N/A	N/A	N/A	N/A	Osteoarthritis	140600	http://www.omim.org/entry/140600?search=Osteoarthritis&highlight=osteoarthriti	Interleukin-1β (IL-1β)	N/A	N/A	N/A	N/A	N/A	N/A	Interleukin-1β (IL-1β) stimulation	patients with hip OA, knee OA and fracture of the neck of the femur without OA.	Human	up-regulated	27023358	https://www.ncbi.nlm.nih.gov/pubmed/?term=27023358
RP11-367N14.2	N/A	N/A	NONHSAT099485.2	http://www.noncode.org/show_rna.php?id=NONHSAT099485&version=2&utd=1#	Osteoarthritis	140600	http://www.omim.org/entry/140600?search=Osteoarthritis&highlight=osteoarthriti	Interleukin-1β (IL-1β)	N/A	N/A	N/A	N/A	N/A	N/A	Interleukin-1β (IL-1β) stimulation	patients with hip OA, knee OA and fracture of the neck of the femur without OA.	Human	down-regulated	27023358	https://www.ncbi.nlm.nih.gov/pubmed/?term=27023358
RP11-37B2.1	N/A	N/A	NONHSAT127611.2	http://www.noncode.org/show_rna.php?id=NONHSAT127611&version=2&utd=1#	Asthma	600807	http://www.omim.org/entry/600807?search=asthma&highlight=asthma	Dexamethasone	D00292	http://www.genome.jp/dbget-bin/www_bget?drug:D00292	DB01234	https://www.drugbank.ca/drugs/DB01234	41879	http://www.ebi.ac.uk/chebi/searchId.do?chebiId=41879	Dexamethasone + FCS treatment	ASM cells	Human	down-regulated	24886442	https://www.ncbi.nlm.nih.gov/pubmed/?term=24886442
RP11-37B2.1	N/A	N/A	NONHSAT127611.2	http://www.noncode.org/show_rna.php?id=NONHSAT127611&version=2&utd=1#	Asthma	600807	http://www.omim.org/entry/600807?search=asthma&highlight=asthma	Foetal Calf Serum (FCS)	N/A	N/A	N/A	N/A	N/A	N/A	FCS treatment	ASM cells	Human	down-regulated	24886442	https://www.ncbi.nlm.nih.gov/pubmed/?term=24886442
RP11-37B2.1	N/A	N/A	NONHSAT127611.2	http://www.noncode.org/show_rna.php?id=NONHSAT127611&version=2&utd=1#	Osteoarthritis	140600	http://www.omim.org/entry/140600?search=Osteoarthritis&highlight=osteoarthriti	Interleukin-1β (IL-1β)	N/A	N/A	N/A	N/A	N/A	N/A	Interleukin-1β (IL-1β) stimulation	patients with hip OA, knee OA and fracture of the neck of the femur without OA.	Human	up-regulated	27023358	https://www.ncbi.nlm.nih.gov/pubmed/?term=27023358
RP11-37B2.1	N/A	N/A	NONHSAT127611.2	http://www.noncode.org/show_rna.php?id=NONHSAT127611&version=2&utd=1#	Osteoarthritis	140600	http://www.omim.org/entry/140600?search=Osteoarthritis&highlight=osteoarthriti	Interleukin-1β (IL-1β)	N/A	N/A	N/A	N/A	N/A	N/A	Interleukin-1β (IL-1β) stimulation	patients with hip OA, knee OA and fracture of the neck of the femur without OA.	Human	up-regulated	27023358	https://www.ncbi.nlm.nih.gov/pubmed/?term=27023358
RP11-395P13.3-001	N/A	N/A	N/A	N/A	Rejection of Renal Allografts	N/A	N/A	Interleukin-6	N/A	N/A	N/A	N/A	N/A	N/A	Interleukin-6 treatment	tubular epithelial cells	Human	up-regulated	26506996	https://www.ncbi.nlm.nih.gov/pubmed/?term=26506996
RP11-399K21.10	N/A	N/A	NONHSAT014112.2	http://www.noncode.org/show_rna.php?id=NONHSAT014112&version=2&utd=1#	Osteoarthritis	140600	http://www.omim.org/entry/140600?search=Osteoarthritis&highlight=osteoarthriti	Interleukin-1β (IL-1β)	N/A	N/A	N/A	N/A	N/A	N/A	Interleukin-1β (IL-1β) stimulation	patients with hip OA, knee OA and fracture of the neck of the femur without OA.	Human	up-regulated	27023358	https://www.ncbi.nlm.nih.gov/pubmed/?term=27023358
RP11-403A21.2	N/A	N/A	NONHSAT058680.2	http://www.noncode.org/show_rna.php?id=NONHSAT058680&version=2&utd=1#	Lung Squamous Cell Carcinoma	211980	http://www.omim.org/entry/211980?search=Lung%20Squamous%20Cell%20Carcinoma&highlight=carcinomatous%20cell%20squamous%20lung%20carcinoma%20pulmonary%20pulmonic	Cisplatin	C06911	http://www.kegg.jp/dbget-bin/www_bget?C06911	DB00515	https://www.drugbank.ca/drugs/DB00515	27899	http://www.ebi.ac.uk/chebi/searchId.do?chebiId=27899	Cisplatin treatment	Lung SCC patients	Human	up-regulated	25250788	https://www.ncbi.nlm.nih.gov/pubmed/?term=25250788
RP11-432M8.8	N/A	N/A	N/A	N/A	Osteoarthritis	140600	http://www.omim.org/entry/140600?search=Osteoarthritis&highlight=osteoarthriti	Interleukin-1β (IL-1β)	N/A	N/A	N/A	N/A	N/A	N/A	Interleukin-1β (IL-1β) stimulation	patients with hip OA, knee OA and fracture of the neck of the femur without OA.	Human	up-regulated	27023358	https://www.ncbi.nlm.nih.gov/pubmed/?term=27023358
RP11-434D8.2	N/A	N/A	N/A	N/A	Prostate Cancer	176807	http://www.omim.org/entry/176807?search=Prostate%20Cancer&highlight=prostatic%20prostate%20cancerous%20cancer	Dihydrotestosterone (DHT)	D07456	http://www.genome.jp/dbget-bin/www_bget?drug:D07456	DB02901	https://www.drugbank.ca/drugs/DB02901	16330	http://www.ebi.ac.uk/chebi/searchId.do?chebiId=16330	DHT treatment	LNCaP cell line	Human	down-regulated	27556357	https://www.ncbi.nlm.nih.gov/pubmed/?term=27556357
RP11-434D9.1	N/A	N/A	NONHSAT101808.2	http://www.noncode.org/show_rna.php?id=NONHSAT101808&version=2&utd=1#	Prostate Cancer	176807	http://www.omim.org/entry/176807?search=Prostate%20Cancer&highlight=prostatic%20prostate%20cancerous%20cancer	Dihydrotestosterone (DHT)	D07456	http://www.genome.jp/dbget-bin/www_bget?drug:D07456	DB02901	https://www.drugbank.ca/drugs/DB02901	16330	http://www.ebi.ac.uk/chebi/searchId.do?chebiId=16330	DHT treatment	LNCaP cell line	Human	down-regulated	27556357	https://www.ncbi.nlm.nih.gov/pubmed/?term=27556357
RP11-439L18.1	N/A	N/A	NONHSAT115323.2	http://www.noncode.org/show_rna.php?id=NONHSAT115323&version=2&utd=1#	Osteoarthritis	140600	http://www.omim.org/entry/140600?search=Osteoarthritis&highlight=osteoarthriti	Interleukin-1β (IL-1β)	N/A	N/A	N/A	N/A	N/A	N/A	Interleukin-1β (IL-1β) stimulation	patients with hip OA, knee OA and fracture of the neck of the femur without OA.	Human	up-regulated	27023358	https://www.ncbi.nlm.nih.gov/pubmed/?term=27023358
RP11-439L18.3	N/A	N/A	NONHSAT115325.2	http://www.noncode.org/show_rna.php?id=NONHSAT115325&version=2&utd=1#	Lung Squamous Cell Carcinoma	211980	http://www.omim.org/entry/211980?search=Lung%20Squamous%20Cell%20Carcinoma&highlight=carcinomatous%20cell%20squamous%20lung%20carcinoma%20pulmonary%20pulmonic	Cisplatin	C06911	http://www.kegg.jp/dbget-bin/www_bget?C06911	DB00515	https://www.drugbank.ca/drugs/DB00515	27899	http://www.ebi.ac.uk/chebi/searchId.do?chebiId=27899	Cisplatin treatment	Lung SCC patients	Human	up-regulated	25250788	https://www.ncbi.nlm.nih.gov/pubmed/?term=25250788
RP11-449J1.1	N/A	N/A	NONHSAT009826.2	http://www.noncode.org/show_rna.php?id=NONHSAT009826&version=2&utd=1#	Prostate Cancer	176807	http://www.omim.org/entry/176807?search=Prostate%20Cancer&highlight=prostatic%20prostate%20cancerous%20cancer	Dihydrotestosterone (DHT)	D07456	http://www.genome.jp/dbget-bin/www_bget?drug:D07456	DB02901	https://www.drugbank.ca/drugs/DB02901	16330	http://www.ebi.ac.uk/chebi/searchId.do?chebiId=16330	DHT treatment	LNCaP cell line	Human	down-regulated	27556357	https://www.ncbi.nlm.nih.gov/pubmed/?term=27556357
RP11-46A10.4	N/A	N/A	NONHSAT008275.2	http://www.noncode.org/show_rna.php?id=NONHSAT008275&version=2&utd=1#	Asthma	600807	http://www.omim.org/entry/600807?search=asthma&highlight=asthma	Dexamethasone	D00292	http://www.genome.jp/dbget-bin/www_bget?drug:D00292	DB01234	https://www.drugbank.ca/drugs/DB01234	41879	http://www.ebi.ac.uk/chebi/searchId.do?chebiId=41879	Dexamethasone + FCS treatment	ASM cells	Human	down-regulated	24886442	https://www.ncbi.nlm.nih.gov/pubmed/?term=24886442
RP11-46A10.4	N/A	N/A	NONHSAT008275.2	http://www.noncode.org/show_rna.php?id=NONHSAT008275&version=2&utd=1#	Asthma	600807	http://www.omim.org/entry/600807?search=asthma&highlight=asthma	Foetal Calf Serum (FCS)	N/A	N/A	N/A	N/A	N/A	N/A	FCS treatment	ASM cells	Human	down-regulated	24886442	https://www.ncbi.nlm.nih.gov/pubmed/?term=24886442
RP11-473M20.11	N/A	N/A	NONHSAT147959.2	http://www.noncode.org/show_rna.php?id=NONHSAT147959&version=2&utd=1#	Lung Squamous Cell Carcinoma	211980	http://www.omim.org/entry/211980?search=Lung%20Squamous%20Cell%20Carcinoma&highlight=carcinomatous%20cell%20squamous%20lung%20carcinoma%20pulmonary%20pulmonic	Cisplatin	C06911	http://www.kegg.jp/dbget-bin/www_bget?C06911	DB00515	https://www.drugbank.ca/drugs/DB00515	27899	http://www.ebi.ac.uk/chebi/searchId.do?chebiId=27899	Cisplatin treatment	Lung SCC patients	Human	up-regulated	25250788	https://www.ncbi.nlm.nih.gov/pubmed/?term=25250788
RP11-499F3.2	N/A	N/A	NONHSAT047750.2	http://www.noncode.org/show_rna.php?id=NONHSAT047750&version=2&utd=1#	Lung Squamous Cell Carcinoma	211980	http://www.omim.org/entry/211980?search=Lung%20Squamous%20Cell%20Carcinoma&highlight=carcinomatous%20cell%20squamous%20lung%20carcinoma%20pulmonary%20pulmonic	Cisplatin	C06911	http://www.kegg.jp/dbget-bin/www_bget?C06911	DB00515	https://www.drugbank.ca/drugs/DB00515	27899	http://www.ebi.ac.uk/chebi/searchId.do?chebiId=27899	Cisplatin treatment	Lung SCC patients	Human	up-regulated	25250788	https://www.ncbi.nlm.nih.gov/pubmed/?term=25250788
RP11-527N22.1	N/A	N/A	NONHSAT254990.1	http://www.noncode.org/show_rna.php?id=NONHSAT254990&version=1&utd=1#	Asthma	600807	http://www.omim.org/entry/600807?search=asthma&highlight=asthma	Dexamethasone	D00292	http://www.genome.jp/dbget-bin/www_bget?drug:D00292	DB01234	https://www.drugbank.ca/drugs/DB01234	41879	http://www.ebi.ac.uk/chebi/searchId.do?chebiId=41879	Dexamethasone + FCS treatment	ASM cells	Human	down-regulated	24886442	https://www.ncbi.nlm.nih.gov/pubmed/?term=24886442
RP11-527N22.1	N/A	N/A	NONHSAT254990.1	http://www.noncode.org/show_rna.php?id=NONHSAT254990&version=1&utd=1#	Asthma	600807	http://www.omim.org/entry/600807?search=asthma&highlight=asthma	Foetal Calf Serum (FCS)	N/A	N/A	N/A	N/A	N/A	N/A	FCS treatment	ASM cells	Human	down-regulated	24886442	https://www.ncbi.nlm.nih.gov/pubmed/?term=24886442
RP1-152L7.5	N/A	N/A	NONHSAT113138.2	http://www.noncode.org/show_rna.php?id=NONHSAT113138&version=2&utd=1#	Osteoarthritis	140600	http://www.omim.org/entry/140600?search=Osteoarthritis&highlight=osteoarthriti	Interleukin-1β (IL-1β)	N/A	N/A	N/A	N/A	N/A	N/A	Interleukin-1β (IL-1β) stimulation	patients with hip OA, knee OA and fracture of the neck of the femur without OA.	Human	down-regulated	27023358	https://www.ncbi.nlm.nih.gov/pubmed/?term=27023358
RP11-543H23.2	N/A	N/A	NONHSAT059756.2	http://www.noncode.org/show_rna.php?id=NONHSAT059756&version=2&utd=1#	Osteoarthritis	140600	http://www.omim.org/entry/140600?search=Osteoarthritis&highlight=osteoarthriti	Interleukin-1β (IL-1β)	N/A	N/A	N/A	N/A	N/A	N/A	Interleukin-1β (IL-1β) stimulation	patients with hip OA, knee OA and fracture of the neck of the femur without OA.	Human	up-regulated	27023358	https://www.ncbi.nlm.nih.gov/pubmed/?term=27023358
RP11-567C2.1	N/A	N/A	NONHSAT231458.1	http://www.noncode.org/show_rna.php?id=NONHSAT231458&version=1&utd=1#	Osteoarthritis	140600	http://www.omim.org/entry/140600?search=Osteoarthritis&highlight=osteoarthriti	Interleukin-1β (IL-1β)	N/A	N/A	N/A	N/A	N/A	N/A	Interleukin-1β (IL-1β) stimulation	patients with hip OA, knee OA and fracture of the neck of the femur without OA.	Human	up-regulated	27023358	https://www.ncbi.nlm.nih.gov/pubmed/?term=27023358
RP11-567C2.1	N/A	N/A	NONHSAT231458.1	http://www.noncode.org/show_rna.php?id=NONHSAT231458&version=1&utd=1#	Osteoarthritis	140600	http://www.omim.org/entry/140600?search=Osteoarthritis&highlight=osteoarthriti	Interleukin-1β (IL-1β)	N/A	N/A	N/A	N/A	N/A	N/A	Interleukin-1β (IL-1β) stimulation	patients with hip OA, knee OA and fracture of the neck of the femur without OA.	Human	up-regulated	27023358	https://www.ncbi.nlm.nih.gov/pubmed/?term=27023358
RP11-586K12.4	N/A	N/A	NONHSAT142040.2	http://www.noncode.org/show_rna.php?id=NONHSAT142040&version=2&utd=1#	Prostate Cancer	176807	http://www.omim.org/entry/176807?search=Prostate%20Cancer&highlight=prostatic%20prostate%20cancerous%20cancer	Dihydrotestosterone (DHT)	D07456	http://www.genome.jp/dbget-bin/www_bget?drug:D07456	DB02901	https://www.drugbank.ca/drugs/DB02901	16330	http://www.ebi.ac.uk/chebi/searchId.do?chebiId=16330	DHT treatment	LNCaP cell line	Human	down-regulated	27556357	https://www.ncbi.nlm.nih.gov/pubmed/?term=27556357
RP11-58D2.1	N/A	N/A	N/A	N/A	Pancreatic Cancer	260350	http://www.omim.org/entry/260350?search=Pancreatic%20Cancer&highlight=pancreatic%20cancerous%20cancer%20pancreas	Gemcitabine	D02368	http://www.genome.jp/dbget-bin/www_bget?drug:D02368	DB00441	https://www.drugbank.ca/drugs/DB00441	175901	http://www.ebi.ac.uk/chebi/searchId.do?chebiId=175901	Gemcitabine treatment	SW1990 and SW1990/GZ cell lines	Human	up-regulated	25755691	https://www.ncbi.nlm.nih.gov/pubmed/?term=25755691
RP11-673E11.2	N/A	N/A	NONHSAT024996.2	http://www.noncode.org/show_rna.php?id=NONHSAT024996&version=2&utd=1#	Osteoarthritis	140600	http://www.omim.org/entry/140600?search=Osteoarthritis&highlight=osteoarthriti	Interleukin-1β (IL-1β)	N/A	N/A	N/A	N/A	N/A	N/A	Interleukin-1β (IL-1β) stimulation	patients with hip OA, knee OA and fracture of the neck of the femur without OA.	Human	up-regulated	27023358	https://www.ncbi.nlm.nih.gov/pubmed/?term=27023358
RP1-167G20.2	N/A	N/A	NONHSAT100603.2	http://www.noncode.org/show_rna.php?id=NONHSAT100603&version=2&utd=1#	Osteoarthritis	140600	http://www.omim.org/entry/140600?search=Osteoarthritis&highlight=osteoarthriti	Interleukin-1β (IL-1β)	N/A	N/A	N/A	N/A	N/A	N/A	Interleukin-1β (IL-1β) stimulation	patients with hip OA, knee OA and fracture of the neck of the femur without OA.	Human	up-regulated	27023358	https://www.ncbi.nlm.nih.gov/pubmed/?term=27023358
RP11-680F20.9	N/A	N/A	NONHSAT024984.2	http://www.noncode.org/show_rna.php?id=NONHSAT024984&version=2&utd=1#	Osteoarthritis	140600	http://www.omim.org/entry/140600?search=Osteoarthritis&highlight=osteoarthriti	Interleukin-1β (IL-1β)	N/A	N/A	N/A	N/A	N/A	N/A	Interleukin-1β (IL-1β) stimulation	patients with hip OA, knee OA and fracture of the neck of the femur without OA.	Human	up-regulated	27023358	https://www.ncbi.nlm.nih.gov/pubmed/?term=27023358
RP11-709B3.2	N/A	N/A	NONHSAT046887.2	http://www.noncode.org/show_rna.php?id=NONHSAT046887&version=2&utd=1#	Atherosclerosis	108725	http://www.omim.org/entry/108725?search=Atherosclerosis&highlight=atherosclerosi%20atherosclerotic	Platelet-Derived Growth Factor (PDGF)	N/A	N/A	DB00102	https://www.drugbank.ca/drugs/DB00102			PDGF stimulation	human saphenous vein–derived endothelial cells (HSVECs)	Human	down-regulated	27052414	https://www.ncbi.nlm.nih.gov/pubmed/?term=27052414
RP11-709B3.2	N/A	N/A	NONHSAT046887.2	http://www.noncode.org/show_rna.php?id=NONHSAT046887&version=2&utd=1#	Atherosclerosis	108725	http://www.omim.org/entry/108725?search=Atherosclerosis&highlight=atherosclerosi%20atherosclerotic	Interleukin-1β (IL-1β)	N/A	N/A	N/A	N/A	N/A	N/A	Interleukin-1β (IL-1β) stimulation	human saphenous vein–derived endothelial cells (HSVECs)	Human	down-regulated	27052414	https://www.ncbi.nlm.nih.gov/pubmed/?term=27052414
RP11-713P17.3	N/A	N/A	NONHSAT025225.2	http://www.noncode.org/show_rna.php?id=NONHSAT025225&version=2&utd=1#	Osteoarthritis	140600	http://www.omim.org/entry/140600?search=Osteoarthritis&highlight=osteoarthriti	Interleukin-1β (IL-1β)	N/A	N/A	N/A	N/A	N/A	N/A	Interleukin-1β (IL-1β) stimulation	patients with hip OA, knee OA and fracture of the neck of the femur without OA.	Human	up-regulated	27023358	https://www.ncbi.nlm.nih.gov/pubmed/?term=27023358
RP11-75L1.1	N/A	N/A	NONHSAT026847.2	http://www.noncode.org/show_rna.php?id=NONHSAT026847&version=2&utd=1#	Osteoarthritis	140600	http://www.omim.org/entry/140600?search=Osteoarthritis&highlight=osteoarthriti	Interleukin-1β (IL-1β)	N/A	N/A	N/A	N/A	N/A	N/A	Interleukin-1β (IL-1β) stimulation	patients with hip OA, knee OA and fracture of the neck of the femur without OA.	Human	up-regulated	27023358	https://www.ncbi.nlm.nih.gov/pubmed/?term=27023358
RP11-75L1.1	N/A	N/A	NONHSAT026847.2	http://www.noncode.org/show_rna.php?id=NONHSAT026847&version=2&utd=1#	Osteoarthritis	140600	http://www.omim.org/entry/140600?search=Osteoarthritis&highlight=osteoarthriti	Interleukin-1β (IL-1β)	N/A	N/A	N/A	N/A	N/A	N/A	Interleukin-1β (IL-1β) stimulation	patients with hip OA, knee OA and fracture of the neck of the femur without OA.	Human	up-regulated	27023358	https://www.ncbi.nlm.nih.gov/pubmed/?term=27023358
RP11-760H22.2	N/A	N/A	NONHSAT128447.2	http://www.noncode.org/show_rna.php?id=NONHSAT128447&version=2&utd=1#	Atherosclerosis	108725	http://www.omim.org/entry/108725?search=Atherosclerosis&highlight=atherosclerosi%20atherosclerotic	Platelet-Derived Growth Factor (PDGF)	N/A	N/A	DB00102	https://www.drugbank.ca/drugs/DB00102			PDGF stimulation	human saphenous vein–derived endothelial cells (HSVECs)	Human	down-regulated	27052414	https://www.ncbi.nlm.nih.gov/pubmed/?term=27052414
RP11-760H22.2	N/A	N/A	NONHSAT128447.2	http://www.noncode.org/show_rna.php?id=NONHSAT128447&version=2&utd=1#	Atherosclerosis	108725	http://www.omim.org/entry/108725?search=Atherosclerosis&highlight=atherosclerosi%20atherosclerotic	Interleukin-1β (IL-1β)	N/A	N/A	N/A	N/A	N/A	N/A	Interleukin-1β (IL-1β) stimulation	human saphenous vein–derived endothelial cells (HSVECs)	Human	down-regulated	27052414	https://www.ncbi.nlm.nih.gov/pubmed/?term=27052414
RP11-774O3.3	N/A	N/A	N/A	N/A	Asthma	600807	http://www.omim.org/entry/600807?search=asthma&highlight=asthma	Dexamethasone	D00292	http://www.genome.jp/dbget-bin/www_bget?drug:D00292	DB01234	https://www.drugbank.ca/drugs/DB01234	41879	http://www.ebi.ac.uk/chebi/searchId.do?chebiId=41879	Dexamethasone + FCS treatment	ASM cells	Human	down-regulated	24886442	https://www.ncbi.nlm.nih.gov/pubmed/?term=24886442
RP11-774O3.3	N/A	N/A	N/A	N/A	Asthma	600807	http://www.omim.org/entry/600807?search=asthma&highlight=asthma	Foetal Calf Serum (FCS)	N/A	N/A	N/A	N/A	N/A	N/A	FCS treatment	ASM cells	Human	down-regulated	24886442	https://www.ncbi.nlm.nih.gov/pubmed/?term=24886442
RP1-179N16.3	N/A	N/A	N/A	N/A	Nasopharyngeal Carcinoma	617075	http://www.omim.org/entry/617075?search=Nasopharyngeal%20Carcinoma&highlight=nasopharynx%20nasopharyngeal%20carcinomatous%20carcinoma	Curcumin	C10443	http://www.kegg.jp/dbget-bin/www_bget?C10443	DB11672	https://www.drugbank.ca/drugs/DB11672	3962	http://www.ebi.ac.uk/chebi/searchId.do?chebiId=3962	Curcumin treatment	CNE-2 cell line	Human	6 IR-induced and Cur-reversed differentially expressed lncRNAs were confirmed by qPCR.	24379026	https://www.ncbi.nlm.nih.gov/pubmed/?term=24379026
RP1-179N16.3	N/A	N/A	N/A	N/A	Nasopharyngeal Carcinoma	617075	http://www.omim.org/entry/617075?search=Nasopharyngeal%20Carcinoma&highlight=nasopharynx%20nasopharyngeal%20carcinomatous%20carcinoma	Radiation	N/A	N/A	N/A	N/A	N/A	N/A	Radiation treatment	CNE-2 cell line	Human	6 IR-induced and Cur-reversed differentially expressed lncRNAs were confirmed by qPCR.	24379026	https://www.ncbi.nlm.nih.gov/pubmed/?term=24379026
RP11-7M8.2	N/A	N/A	NONHSAT031471.2	http://www.noncode.org/show_rna.php?id=NONHSAT031471&version=2&utd=1#	Prostate Cancer	176807	http://www.omim.org/entry/176807?search=Prostate%20Cancer&highlight=prostatic%20prostate%20cancerous%20cancer	Dihydrotestosterone (DHT)	D07456	http://www.genome.jp/dbget-bin/www_bget?drug:D07456	DB02901	https://www.drugbank.ca/drugs/DB02901	16330	http://www.ebi.ac.uk/chebi/searchId.do?chebiId=16330	DHT treatment	LNCaP cell line	Human	down-regulated	27556357	https://www.ncbi.nlm.nih.gov/pubmed/?term=27556357
RP11-80I15.4	N/A	N/A	NONHSAT133356.2	http://www.noncode.org/show_rna.php?id=NONHSAT133356&version=2&utd=1#	Osteoarthritis	140600	http://www.omim.org/entry/140600?search=Osteoarthritis&highlight=osteoarthriti	Interleukin-1β (IL-1β)	N/A	N/A	N/A	N/A	N/A	N/A	Interleukin-1β (IL-1β) stimulation	patients with hip OA, knee OA and fracture of the neck of the femur without OA.	Human	down-regulated	27023358	https://www.ncbi.nlm.nih.gov/pubmed/?term=27023358
RP11-838N2.4	N/A	N/A	NONHSAT056992.2	http://www.noncode.org/show_rna.php?id=NONHSAT056992&version=2&utd=1#	Glioblastoma	137800	http://www.omim.org/entry/137800?search=Glioblastoma&highlight=glioblastoma	Temozolomide	D06067	http://www.genome.jp/dbget-bin/www_bget?drug:D06067	DB00853	https://www.drugbank.ca/drugs/DB00853	72564	http://www.ebi.ac.uk/chebi/searchId.do?chebiId=72564	Temozolomide treatment	U87, U251, U87TR and U251TR cell lines	Human	RP11-838N2.4 could enhances the cytotoxic effects of temozolomide to GBM cells both in vivo and in vitro.	27270310	https://www.ncbi.nlm.nih.gov/pubmed/?term=27270310
RP11-91k9.1	N/A	N/A	N/A	N/A	Atherosclerosis	108725	http://www.omim.org/entry/108725?search=Atherosclerosis&highlight=atherosclerosi%20atherosclerotic	Platelet-Derived Growth Factor (PDGF)	N/A	N/A	DB00102	https://www.drugbank.ca/drugs/DB00102			PDGF stimulation	human saphenous vein–derived endothelial cells (HSVECs)	Human	up-regulated	27052414	https://www.ncbi.nlm.nih.gov/pubmed/?term=27052414
RP11-91k9.1	N/A	N/A	N/A	N/A	Atherosclerosis	108725	http://www.omim.org/entry/108725?search=Atherosclerosis&highlight=atherosclerosi%20atherosclerotic	Interleukin-1β (IL-1β)	N/A	N/A	N/A	N/A	N/A	N/A	Interleukin-1β (IL-1β) stimulation	human saphenous vein–derived endothelial cells (HSVECs)	Human	up-regulated	27052414	https://www.ncbi.nlm.nih.gov/pubmed/?term=27052414
RP11-94a24.1	N/A	N/A	NONHSAT128487.2	http://www.noncode.org/show_rna.php?id=NONHSAT128487&version=2&utd=1#	Atherosclerosis	108725	http://www.omim.org/entry/108725?search=Atherosclerosis&highlight=atherosclerosi%20atherosclerotic	Platelet-Derived Growth Factor (PDGF)	N/A	N/A	DB00102	https://www.drugbank.ca/drugs/DB00102			PDGF stimulation	human saphenous vein–derived endothelial cells (HSVECs)	Human	up-regulated	27052414	https://www.ncbi.nlm.nih.gov/pubmed/?term=27052414
RP11-94a24.1	N/A	N/A	NONHSAT128487.2	http://www.noncode.org/show_rna.php?id=NONHSAT128487&version=2&utd=1#	Atherosclerosis	108725	http://www.omim.org/entry/108725?search=Atherosclerosis&highlight=atherosclerosi%20atherosclerotic	Interleukin-1β (IL-1β)	N/A	N/A	N/A	N/A	N/A	N/A	Interleukin-1β (IL-1β) stimulation	human saphenous vein–derived endothelial cells (HSVECs)	Human	up-regulated	27052414	https://www.ncbi.nlm.nih.gov/pubmed/?term=27052414
RP11-95P13.1	N/A	N/A	NONHSAT009556.2	http://www.noncode.org/show_rna.php?id=NONHSAT009556&version=2&utd=1#	Osteoarthritis	140600	http://www.omim.org/entry/140600?search=Osteoarthritis&highlight=osteoarthriti	Interleukin-1β (IL-1β)	N/A	N/A	N/A	N/A	N/A	N/A	Interleukin-1β (IL-1β) stimulation	patients with hip OA, knee OA and fracture of the neck of the femur without OA.	Human	up-regulated	27023358	https://www.ncbi.nlm.nih.gov/pubmed/?term=27023358
RP1-295F6.2	N/A	N/A	N/A	N/A	Asthma	600807	http://www.omim.org/entry/600807?search=asthma&highlight=asthma	Dexamethasone	D00292	http://www.genome.jp/dbget-bin/www_bget?drug:D00292	DB01234	https://www.drugbank.ca/drugs/DB01234	41879	http://www.ebi.ac.uk/chebi/searchId.do?chebiId=41879	Dexamethasone + FCS treatment	ASM cells	Human	up-regulated	24886442	https://www.ncbi.nlm.nih.gov/pubmed/?term=24886442
RP1-295F6.2	N/A	N/A	N/A	N/A	Asthma	600807	http://www.omim.org/entry/600807?search=asthma&highlight=asthma	Foetal Calf Serum (FCS)	N/A	N/A	N/A	N/A	N/A	N/A	FCS treatment	ASM cells	Human	up-regulated	24886442	https://www.ncbi.nlm.nih.gov/pubmed/?term=24886442
RP1-4514.2	N/A	N/A	N/A	N/A	Prostate Cancer	176807	http://www.omim.org/entry/176807?search=Prostate%20Cancer&highlight=prostatic%20prostate%20cancerous%20cancer	Dihydrotestosterone (DHT)	D07456	http://www.genome.jp/dbget-bin/www_bget?drug:D07456	DB02901	https://www.drugbank.ca/drugs/DB02901	16330	http://www.ebi.ac.uk/chebi/searchId.do?chebiId=16330	DHT treatment	LNCaP cell line	Human	up-regulated	27556357	https://www.ncbi.nlm.nih.gov/pubmed/?term=27556357
RP3-393E18.2	N/A	N/A	NONHSAT115850.2	http://www.noncode.org/show_rna.php?id=NONHSAT115850&version=2&utd=1#	Osteoarthritis	140600	http://www.omim.org/entry/140600?search=Osteoarthritis&highlight=osteoarthriti	Interleukin-1β (IL-1β)	N/A	N/A	N/A	N/A	N/A	N/A	Interleukin-1β (IL-1β) stimulation	patients with hip OA, knee OA and fracture of the neck of the femur without OA.	Human	up-regulated	27023358	https://www.ncbi.nlm.nih.gov/pubmed/?term=27023358
RP3-437C15.1	N/A	N/A	NONHSAT113090.2	http://www.noncode.org/show_rna.php?id=NONHSAT113090&version=2&utd=1#	Osteoarthritis	140600	http://www.omim.org/entry/140600?search=Osteoarthritis&highlight=osteoarthriti	Interleukin-1β (IL-1β)	N/A	N/A	N/A	N/A	N/A	N/A	Interleukin-1β (IL-1β) stimulation	patients with hip OA, knee OA and fracture of the neck of the femur without OA.	Human	up-regulated	27023358	https://www.ncbi.nlm.nih.gov/pubmed/?term=27023358
RP4-555L14.5	N/A	N/A	N/A	N/A	Lung Squamous Cell Carcinoma	211980	http://www.omim.org/entry/211980?search=Lung%20Squamous%20Cell%20Carcinoma&highlight=carcinomatous%20cell%20squamous%20lung%20carcinoma%20pulmonary%20pulmonic	Cisplatin	C06911	http://www.kegg.jp/dbget-bin/www_bget?C06911	DB00515	https://www.drugbank.ca/drugs/DB00515	27899	http://www.ebi.ac.uk/chebi/searchId.do?chebiId=27899	Cisplatin treatment	Lung SCC patients	Human	up-regulated	25250788	https://www.ncbi.nlm.nih.gov/pubmed/?term=25250788
RP4-710M16.2	N/A	N/A	NONHSAT003445.2	http://www.noncode.org/show_rna.php?id=NONHSAT003445&version=2&utd=1#	Osteoarthritis	140600	http://www.omim.org/entry/140600?search=Osteoarthritis&highlight=osteoarthriti	Interleukin-1β (IL-1β)	N/A	N/A	N/A	N/A	N/A	N/A	Interleukin-1β (IL-1β) stimulation	patients with hip OA, knee OA and fracture of the neck of the femur without OA.	Human	up-regulated	27023358	https://www.ncbi.nlm.nih.gov/pubmed/?term=27023358
RP4-710M16.2	N/A	N/A	NONHSAT003445.2	http://www.noncode.org/show_rna.php?id=NONHSAT003445&version=2&utd=1#	Osteoarthritis	140600	http://www.omim.org/entry/140600?search=Osteoarthritis&highlight=osteoarthriti	Interleukin-1β (IL-1β)	N/A	N/A	N/A	N/A	N/A	N/A	Interleukin-1β (IL-1β) stimulation	patients with hip OA, knee OA and fracture of the neck of the femur without OA.	Human	up-regulated	27023358	https://www.ncbi.nlm.nih.gov/pubmed/?term=27023358
RP5-973M2.2	N/A	N/A	N/A	N/A	Osteoarthritis	140600	http://www.omim.org/entry/140600?search=Osteoarthritis&highlight=osteoarthriti	Interleukin-1β (IL-1β)	N/A	N/A	N/A	N/A	N/A	N/A	Interleukin-1β (IL-1β) stimulation	patients with hip OA, knee OA and fracture of the neck of the femur without OA.	Human	up-regulated	27023358	https://www.ncbi.nlm.nih.gov/pubmed/?term=27023358
RPL9P29	N/A	N/A	NONHSAT056249.2	http://www.noncode.org/show_rna.php?id=NONHSAT056249&version=2&utd=1#	Osteoarthritis	140600	http://www.omim.org/entry/140600?search=Osteoarthritis&highlight=osteoarthriti	Interleukin-1β (IL-1β)	N/A	N/A	N/A	N/A	N/A	N/A	Interleukin-1β (IL-1β) stimulation	patients with hip OA, knee OA and fracture of the neck of the femur without OA.	Human	up-regulated	27023358	https://www.ncbi.nlm.nih.gov/pubmed/?term=27023358
S69206	N/A	N/A	N/A	N/A	Lung Fibrosis	178500	http://www.omim.org/entry/178500?search=Lung%20Fibrosis&highlight=pulmonary%20lung%20fibrosi%20pulmonic	Bleomycin	C06854	http://www.genome.jp/dbget-bin/www_bget?cpd:C06854	DB00290	https://www.drugbank.ca/drugs/DB00290	22907	http://www.ebi.ac.uk/chebi/searchId.do?chebiId=22907	Bleomycin treatment (5 mg/kg)	Sprague Dawley (SD) rats	Mouse	up-regulated	23732278	https://www.ncbi.nlm.nih.gov/pubmed/?term=23732278
SACS-AS1	NR_103450.1	https://www.ncbi.nlm.nih.gov/nuccore/NR_103450.1	NONHSAT032461.2	http://www.noncode.org/show_rna.php?id=NONHSAT032461&version=2&utd=1#	Prostate Cancer	176807	http://www.omim.org/entry/176807?search=Prostate%20Cancer&highlight=prostatic%20prostate%20cancerous%20cancer	Dihydrotestosterone (DHT)	D07456	http://www.genome.jp/dbget-bin/www_bget?drug:D07456	DB02901	https://www.drugbank.ca/drugs/DB02901	16330	http://www.ebi.ac.uk/chebi/searchId.do?chebiId=16330	DHT treatment	LNCaP cell line	Human	down-regulated	27556357	https://www.ncbi.nlm.nih.gov/pubmed/?term=27556357
SCA-8	N/A	N/A	N/A	N/A	Obesity	601665	http://www.omim.org/entry/601665?search=Obesity&highlight=obesity	High Stability Fucoxanthin (HS-Fx)	C08596	http://www.genome.jp/dbget-bin/www_bget?cpd:C08596	N/A	N/A	5186	http://www.ebi.ac.uk/chebi/searchId.do?chebiId=CHEBI:5186	HS-Fx treatment	abdominal omental or subcutaneous adipose tissues	Human	The co-treatment of the cells with HS-Fx dramatically decreased the levels of these lncRNAs.	26057608	https://www.ncbi.nlm.nih.gov/pubmed/?term=26057608
SCA-8	N/A	N/A	N/A	N/A	Obesity	601665	http://www.omim.org/entry/601665?search=Obesity&highlight=obesity	Palmitic Acid (PA)	N/A	N/A	N/A	N/A	N/A	N/A	PA treatment	abdominal omental or subcutaneous adipose tissues	Human	up-regulated	26057608	https://www.ncbi.nlm.nih.gov/pubmed/?term=26057608
SCAL1	NR_103548.1	https://www.ncbi.nlm.nih.gov/nuccore/NR_103548.1	N/A	N/A	Lung Cancer	211980	http://www.omim.org/entry/211980?search=Lung%20Adenocarcinoma&highlight=lung%20pulmonary%20adenocarcinomatous%20adenocarcinoma%20pulmonic	Cigarette Smoke Eaxtract (CSE)	N/A	N/A	N/A	N/A	N/A	N/A	CSE exposure	HBE1 and NHBE cell line	Human	Quantitative PCR subsequently showed an increased expression of SCAL1 in both HBE1 and NHBE cells.	23672216	https://www.ncbi.nlm.nih.gov/pubmed/?term=23672216
[truncated: 85 more rows]

## Sheet: casetest
0.991580 0.008420		'AK126698',	23741487
0.991245 0.008755		'AC015818.3', '	25250788
0.990292 0.009708		ABCC6P1	25250788
0.990239 0.009761		'GABPB-AS1',	24036268
0.990067 0.009933		, 'CASC2',	28495512
0.989463 0.010537		'PSORS1C3',	25250788
0.989363 0.010637		'H19',	28189050
0.989236 0.010764		'AK125699',	25250788
0.989231 0.010769		SRGAP3-AS2',	25250788
[truncated: 50 more rows]
