# Supplementary material for: GBDTL2E: Predicting lncRNA-EF Associations Using Diffusion and HeteSim Features Based on a Heterogeneous Network
Source: Front Genet. 2020 Apr 15;11:272. doi: 10.3389/fgene.2020.00272 (PMC7174746; doi:10.3389/fgene.2020.00272)
Supplement: Supplementary file 2 [file Data_Sheet_2.xlsx]

## Sheet: Sheet1
1	1,25(OH)2D3
2	1,4-Benzoquinone
3	17β-Estradiol
4	2-O-methylmagnolol (MM1)
5	3-benzyl-5-((2-nitrophenoxy) methyl)-dihydrofuran-2(3H)-one (3BDO)
6	5-Aza-2-deoxycytidine (5-Aza-dc)
7	5-Fluorouracil
8	ABT-888
9	Acyl Carnitines
10	Adenosine
11	Adriamycin
12	Air Pollution
13	AKT inhibitor (GDC-0068)
14	All-trans retinoic acid (atRA)
15	anastrozole
16	Angitension II
17	Arsenic
18	Ascorbic Acid
19	Benzene
20	Benzo(a)pyrene (BaP)
21	Bererine (BBR)
22	bexarotene
23	Bisphenol-A (BPA)
24	Bleomycin
25	BPDE
26	Bupivacaine
27	Calorie
28	Calycosin
29	Camptothecin
30	Carbon tetrachloride
31	Carboplatin
32	Carboplatin-docetaxel
33	Castration
34	Cigarette Smoke Eaxtract (CSE)
35	Cisplatin
36	Clopidogrel
37	Cold
38	Curcumin
39	Cycloheximide
40	cyclophosphamide
41	Daily Changes
42	Dasatinib
43	Dendrosomal Curcumin (DNC)
44	Dexamethasone
45	D-galactosamine (D-GalN)
46	Diet
47	Diet
48	Diethylstilbestrol (DES)
49	Dihydrotestosterone (DHT)
50	Docetaxel
51	Doxorubicin
52	Doxycycline
53	E2Fs
54	Enzalutamide
55	Eptoposide
56	Estrogen
57	Etoposide
58	exemestane
59	Fatty Acyl Chains
60	Fenofibrate
61	Fentanyl
62	Fine particulate matter (PM2.5)
63	Foetal Calf Serum (FCS)
64	Free Fatty Acids (FAAs)
65	Furan
66	G418
67	Gefitinib
68	Gemcitabine
69	Genistein
70	Gentamycin
71	Glucose
72	H2O2
73	Heat Shock
74	Hepatitis B Virus
75	hepatitis B virus X protein (HBx)
76	hepatitis C virus
77	HhAntag
78	High Glucose
79	High Stability Fucoxanthin (HS-Fx)
80	Hosphatidylcholine
81	HPV16
82	Human Papilloma Virus (HPV)
83	hyperoxia
84	Hypoxia
85	Imatinib
86	Insulin
87	Interleukin-1β (IL-1β)
88	Interleukin-6
89	Ionizing Radiation
90	JQ1
91	Ketamine
92	Lapatinib
93	Lead
94	Lipopolysaccharide (LPS)
95	Low-dose ionizing radiation (LDIR)
96	Mercury (II) Oxide
97	Metformin
98	Methamphetamine
99	Methotrexate(MTX)
100	Mitomycin C
101	Mitoxantrone
102	N-butyl-N-(4-hydroxybutyl)nitrosamine (BBN)
103	Nickel
104	N-methyl-4-phenyl-1,2,3,6- tetrahydropyridine (MPTP)
105	N-methyl-4-phenylpyridinium (MPP+)
106	Noise
107	Notoginsenosider R1 (NR1)
108	Nutlin-3a
109	NVP-BEZ235
110	Olaparib
111	oleanolic acid (OA)
112	oxaliplatin
113	oxidized low-density lipoprotein (Ox-LDL)
114	Ox-LDL
115	oxygen and glucose depravation
116	oxygen-glucose
117	Paclitaxel
118	Palmitic Acid (PA)
119	Panobinostat
120	phenformin
121	Phosphatidic Acid
122	Phosphatidylinositol
123	Phosphatidylserine
124	PI3K inhibitor (LY294002)
125	pirarubicin
126	Platelet-Derived Growth Factor (PDGF)
127	Platinum
128	Predncisolone
129	Prolactin (PRL)
130	Quercetin
131	Radiation
132	Resveratrol
133	S-Adenosylmethionine (SAM)
134	SAHA
135	Sedentary lifestyle
136	Sorafenib
137	Streptozocin(STZ)
138	Tamoxifen
139	Taxotere
140	Temozolomide
141	Transforming Growth Factor (TGF)-β
142	Trastuzumab
143	Triacylglycerol (TAG)
144	Trichostatin A (TSA)
145	Tumor Necrosis Factor α
146	UVB
147	UV-C
148	Vincristine
149	Vitamin D
150	White Noise
151	β-Elemene
152	γ-ray irradiation
