# Supplementary material for: GBDTL2E: Predicting lncRNA-EF Associations Using Diffusion and HeteSim Features Based on a Heterogeneous Network
Source: Front Genet. 2020 Apr 15;11:272. doi: 10.3389/fgene.2020.00272 (PMC7174746; doi:10.3389/fgene.2020.00272)
Supplement: Supplementary file 3 [file Data_Sheet_3.xlsx]

## Sheet: Sheet1
1	2900055J20Rik
2	AB072248
3	ABCC6P1
4	AC005682.8
5	AC006050.3
6	AC006369.2
7	AC007879.5
8	AC012668.2
9	AC015818.3
10	AC018647.3
11	AC019109.1
12	AC022596.2
13	AC022596.6
14	AC022816.2
15	AC023115.3
16	AC074363.1
17	AC083843.1
18	AC092835.2
19	AC098973.2
20	AC144449.1
21	ADAMTS9-AS2
22	AF085935
23	AF086415
24	AF118081
25	AF159100
26	AF352172
27	AFAP1-AS1
28	AJ005396
29	AK001796
30	AK022798
31	AK027193
32	AK028326
33	AK055347
34	AK056098
35	AK056155
36	AK058003
37	AK093733
38	AK094457
39	AK095147
40	AK125699
41	AK126393
42	AK126698
43	AK293020
44	AK294004
45	AL049354.1
46	AL049423.1
47	AL353997.3
48	AL355149.1-1
49	AL833456.1
50	AM293774
51	ANRIL
52	AP000221.1
53	AP000473.5
54	AP000525.10
55	AP001607.1
56	AP003486.1
57	APTR
58	ARA
59	Arid2-IR
60	ASncmtRNA-2
61	AY007370
62	BALR-2
63	BANCR
64	BC036914
65	BC088752
66	BC091243
67	BC166600
68	BC200
69	BCYRN1
70	BDNF-AS
71	BM742401
72	BMS1P1
73	BRCA1
74	BX537481.1
75	BX647881
76	C20orf197
77	c6orf147
78	CAR10
79	CASC2
80	CCAT1
81	CCDC147-AS1
82	CDKN2B-AS1
83	CHIAP3
84	CR592483
85	CR619813
86	CRNDE
87	CROCCP3
88	CTA
89	CTA-363E6.2
90	CTB-35F21.1
91	CTB-35F21.2
92	CTB-43E15.1
93	CTB-43E15.3
94	CTC-255N20.1
95	CTC-325J23.3
96	CTC-338M12.5
97	CTD-2008L17.1
98	CTD-2201E18.3
99	CTD-2298J14.2
100	CTD-2358C21.4
101	CUDR
102	DANCR
103	DDX6P
104	DGCR5
105	DPRXP2
106	DQ786227
107	DYNLRB2-2
108	EFNA3
109	ENSG00000078070
110	ENSG00000087157
111	ENSG00000089157
112	ENSG00000100479
113	ENSG00000105072
114	ENSG00000105486
115	ENSG00000105499
116	ENSG00000113013
117	ENSG00000113758
118	ENSG00000114770
119	ENSG00000114841
120	ENSG00000122952
121	ENSG00000125089
122	ENSG00000128604
123	ENSG00000132819
124	ENSG00000140474
125	ENSG00000160352
126	ENSG00000161960
127	ENSG00000168826
128	ENSG00000173039
129	ENSG00000175556
130	ENSG00000176715
131	ENSG00000196387
132	ENSG00000233122
133	ENSG00000261098
134	ENSG00000270123.2
135	ENST00000457645
136	ENST00000468960
137	ENST00000539009
138	ENST00000544591
139	ENST00000563280
140	ENST00000575202
141	ERIC
142	FABP3P2
143	FAM86EP
144	FENDRR
145	FLJ33534
146	FLJ33630
147	FLJ36000
148	FOXC2-AS1
149	FOXO3B
150	FTX
151	GABPB-AS1
152	GAS5
153	GAS5-AS1
154	GBP1P1
155	GHET1
156	GLGA8B
157	Gm14005
158	Gomafu
159	GSTM4
160	GTSCR1
161	GUCY2GP
162	GUSBP5
163	H19
164	H2BFXP
165	HBBP1
166	HERC2P9
167	HIF1A-AS1
168	HINCUT1
169	HOTAIR
170	HOTTIP
171	HOXA-3AS
172	HOXA-AS2
173	HOXC-AS1
174	HOXD-AS1
175	HULC
176	IDI2-AS1
177	INHBA-AS1
178	IPW
179	KCNQ1OT1
180	KLKP1
181	KRT16P1
182	KRT16P2
183	KRT17P2
184	KRT42P
185	LEIGC
186	LINC00152
187	LINC00158
188	LINC00160
189	LINC00161
190	LINC00308
191	LINC00310
192	LINC00336
193	LINC00341
194	LINC00467
195	LINC00472
196	LINC00515
197	LINC00520
198	LINC00623
199	Linc00657
200	LINC00672
201	LINC00689
202	LINC00690
203	LINC00882
204	LINC00883
205	LINC00887
206	LINC00969
207	LINC01004
208	LINC01016
209	LINC01021
210	LINC01089
211	LINC01138
212	LINC01296
213	LINC01305
214	Linc-ARFIP1-4
215	Linc-CMC1-2
216	Linc-Cox2
217	Linc-DMRT2
218	Linc-GJA1-2
219	LINC-PINT
220	Linc-POTED8
221	LINC-RBE
222	LincRNA-p21
223	lincRNA-ZNF532
224	Linc-RoR
225	Linc-SLC39A10-10
226	Linc-STARD6-2
227	Linc-TP53I13
228	LMCD1-AS1
229	lncARSR
230	Lnc-ATB
231	Lnc-IL7R
232	lnc-MBL2-4 : 3
233	LNC-MYH13-3:1
234	LncRNA Chr. 9: 78107225–78118850
235	lncRNA-ATB
236	LncRNA-CIR
237	LncRNA-COX-2
238	LncRNA-HEIH
239	LncRNA-LET
240	LncRNA-OBFC2A
241	LncRNA-uc003wbd
242	LncRpa
243	LncSN001
244	LncSN004
245	LncSN012
246	LncSN016
247	LncSN056
248	LncSN081
249	LncSN134
250	LncSN215
251	LncTCF7
252	LOC100287628
253	LOC100506835
254	LOC100506844
255	LOC100507165
256	LOC100507645
257	LOC100509487
258	LOC145474
259	loc146880
260	LOC257358
261	LOC283174
262	LOC728228
263	LOC728537
264	LOXL1-AS1
265	LUCAT1
266	M1
267	M77361
268	MALAT1
269	MA-linc1
270	MEF2C-AS1
271	MEG3
272	MEG9
273	MIAT
274	MIR155HG
275	MIR17HG
276	MIR2052HG
277	MIR22HG
278	MIR7-3HG
279	MRAK018459
280	MRAK029230
281	MRAK031681
282	MRAK033233
283	MRAK036098
284	MRAK040987
285	MRAK042040
286	MRAK042427
287	MRAK045258
288	MRAK052686
289	MRAK053938
290	MRAK080342
291	MRAK081523
292	MRAK081707
293	MRAK089766
294	MRAK134949
295	MRAK143591
296	MRAK153573
297	MRAK158532
298	MRuc007mlw
299	MRuc007wwx
300	MRuc008euj
301	MRUL
302	MSL3P1
303	MT1L
304	MTHFSD
305	MUC19
306	MUDENG
307	MYH16
308	n333177
309	n341810
310	n370764
311	n373932
312	n375997
313	n376834
314	n381831
315	n386034
316	n409627
317	n689
318	NANCI
319	NAPSB
320	NBR2
321	NC021972
322	ncMYLIP
323	ncRNA-CCND1
324	ncSLC44A2
325	NEAT1
326	Nespas
327	NONHSAG000474
328	NONHSAG006731
329	NONHSAG013992
330	NONHSAT022136
331	NONHSAT022142
332	NONHSAT079374
333	NR_024281.1
334	NR_028291
335	NR_033374
336	NR_036444
337	NR_038990
338	NR_045623
339	NR_15441
340	NR2F1-AS1
341	NRG1
342	PANDA
343	PANDAR
344	PARTICLE
345	PBX4
346	PCAT-1
347	PCAT-29
348	PCAT-43
349	PCGEM1
350	PDLIM1P1
351	POTEF-AS1
352	PROM1
353	PSORS1C3
354	PTENpg1 asRNA α
355	PTOV1-AS1
356	PVT1
357	R05532
358	Risa
359	ROR
360	RP11-1008C21.1
361	RP11-102F4.3
362	RP11-104E19.1
363	RP11-118B18.1
364	RP11-118B22.4
365	RP11-121L11.3
366	RP11-1223D19.1
367	RP11-13P5.2
368	RP11-156K13.1
369	RP11-190D6.2
370	RP11-284N8.3
371	RP11-305E17.6
372	RP11-325F22.5
373	RP11-344J7.2
374	RP11-354P17.15-001
375	RP11-356I2.4
376	RP11-362A9.3
377	RP11-364P22.2
378	RP11-367G18.1
379	RP11-367N14.2
380	RP11-37B2.1
381	RP11-395P13.3-001
382	RP11-399K21.10
383	RP11-403A21.2
384	RP11-432M8.8
385	RP11-434D8.2
386	RP11-434D9.1
387	RP11-439L18.1
388	RP11-439L18.3
389	RP11-449J1.1
390	RP11-46A10.4
391	RP11-473M20.11
392	RP11-499F3.2
393	RP11-527N22.1
394	RP1-152L7.5
395	RP11-543H23.2
396	RP11-567C2.1
397	RP11-586K12.4
398	RP11-58D2.1
399	RP11-673E11.2
400	RP1-167G20.2
401	RP11-680F20.9
402	RP11-709B3.2
403	RP11-713P17.3
404	RP11-75L1.1
405	RP11-760H22.2
406	RP11-774O3.3
407	RP1-179N16.3
408	RP11-7M8.2
409	RP11-80I15.4
410	RP11-838N2.4
411	RP11-91k9.1
412	RP11-94a24.1
413	RP11-95P13.1
414	RP1-295F6.2
415	RP1-4514.2
416	RP3-393E18.2
417	RP3-437C15.1
418	RP4-555L14.5
419	RP4-710M16.2
420	RP5-973M2.2
421	RPL9P29
422	S69206
423	SACS-AS1
424	SCA-8
425	SCAL1
426	SDCBP2
427	SIKE1
428	SLC2A1-AS1
429	SLC2A3P2
430	SNAPC2
431	snaR
432	SNHG1
433	SNHG11
434	SNHG15
435	SNHG18
436	SNHG5
437	SNORD95
438	SOCS2-AS1
439	Sox2OT
440	SPRY4-IT1
441	SRA
442	SRGAP3-AS2
443	SRLR
444	ST7OT1
445	ST7-OT4
446	SUZ12P1
447	TCONS_00026506
448	TGFB2-OT1
449	TINCR
450	TNR-IT1
451	TPTEP1
452	TTTY14
453	TUC338
454	TUG1
455	uc.161+
456	Uc.173
457	uc.343
458	UCA1
459	ULK4P3
460	Unigene3434
461	Unigene8485
462	Unigene8588
463	VLDLR
464	WT1 lncRNA
465	XLOC_001406
466	XLOC_007433
467	XR_005532
468	XR_007062
469	XR_007265
470	XR_007395
471	XR_007761
472	XR_008064
473	Z93366
474	ZNF107
475	ZRANB2-AS2
